# Supplementary material for: Bis[μ-bis­(diphenyl­phosphino)methane-κ2 P:P′]bis­[(chloro­difluoro­acetato-κO)silver(I)](Ag—Ag)
Source: Acta Crystallogr Sect E Struct Rep Online. 2008 Apr 26;64(Pt 5):m717. doi: 10.1107/S1600536808011033 (PMC2961164; doi:10.1107/S1600536808011033)
Supplement: Supplementary file 2 [file e-64-0m717-Isup2.hkl]

# 
# h,k,l, Fc-squared, Fo-squared, sigma(Fo-squared) and status flag 
# 
data_I
_shelx_title '  P-1' 
_shelx_refln_list_code          4 
_shelx_F_calc_maximum      275.55 
_exptl_crystal_F_000      1248.00 
_reflns_d_resolution_high  0.7696 
 
loop_ 
 _symmetry_equiv_pos_as_xyz 
 'x, y, z' 
 '-x, -y, -z' 
 
_cell_length_a    10.8127 
_cell_length_b    14.4911 
_cell_length_c    17.2340 
_cell_angle_alpha  83.040 
_cell_angle_beta   86.477 
_cell_angle_gamma  72.188 
 
_shelx_F_squared_multiplier     1.000 
 
loop_ 
 _refln_index_h 
 _refln_index_k 
 _refln_index_l 
 _refln_F_squared_calc 
 _refln_F_squared_meas 
 _refln_F_squared_sigma 
 _refln_observed_status 
   2   0   0     6494.66     6760.06    267.50 o 
   3   0   0      183.74      154.39     61.14 o 
   4   0   0      606.31      780.65    113.98 o 
   5   0   0     5395.21     5450.87    309.74 o 
   6   0   0     3650.03     3105.96    247.73 o 
   7   0   0     2517.71     2710.52    329.19 o 
   8   0   0     5783.52     5991.36    259.09 o 
   9   0   0    14438.75    14743.83    789.06 o 
  10   0   0      802.39     1189.63    240.88 o 
  11   0   0       19.71       65.04    121.79 o 
  12   0   0      346.18      152.16    146.82 o 
  13   0   0      251.02      370.97    150.25 o 
 -13   1   0      137.23      180.51    136.68 o 
 -12   1   0       94.40       86.46    105.55 o 
 -11   1   0      738.43     1063.56    299.02 o 
 -10   1   0     1322.96     1706.69    284.63 o 
  -9   1   0     4994.72     4652.68    390.81 o 
  -8   1   0     5764.91     6209.70    261.78 o 
  -7   1   0      777.89      848.11    102.18 o 
  -6   1   0     1821.44     1558.85    117.41 o 
  -5   1   0    18089.78    18977.62    491.22 o 
  -4   1   0     3397.67     3216.29    133.08 o 
  -3   1   0     2329.38     2438.41    103.97 o 
  -2   1   0     1156.12     1296.00    218.88 o 
  -1   1   0       41.30        3.64      6.68 o 
   0   1   0        5.80       -1.84      2.25 o 
   1   1   0      755.95      196.32     29.17 o 
   4   1   0     1361.23     1184.77    125.06 o 
   5   1   0     3546.09     3565.07    232.27 o 
   6   1   0     2805.88     2810.32    224.85 o 
   7   1   0      844.44      469.24    126.65 o 
   8   1   0       31.61       11.16     79.15 o 
   9   1   0       89.05       42.29     74.54 o 
  10   1   0      307.84      448.59    166.35 o 
  11   1   0      306.61      201.74    136.06 o 
  12   1   0     1030.05     1262.64    265.98 o 
  13   1   0     1797.46     2252.29    358.36 o 
 -12   2   0      613.75      715.29    177.50 o 
 -11   2   0     3807.92     3465.69    706.25 o 
 -10   2   0      135.28       51.27     92.38 o 
  -9   2   0      142.73      141.95     97.07 o 
  -8   2   0     6146.02     6199.74    315.73 o 
  -7   2   0      122.45      188.31     59.43 o 
  -6   2   0     8364.93     8388.82    279.72 o 
  -5   2   0    43669.64    43179.47    826.90 o 
  -4   2   0    22587.51    21721.53    533.29 o 
  -3   2   0    17772.74    16508.44    340.49 o 
  -2   2   0    16311.02    16195.49    246.01 o 
  -1   2   0     1639.52     1718.64     42.21 o 
   0   2   0     1666.37     1690.09     57.90 o 
   1   2   0    26051.27    25194.72    311.77 o 
   2   2   0     1686.24     1804.90     85.66 o 
   5   2   0     9987.96     8601.78    384.35 o 
   6   2   0     7382.89     8193.36    400.53 o 
   7   2   0     3841.06     4343.01    296.59 o 
   8   2   0     2517.69     3012.78    283.92 o 
   9   2   0    11046.06    11407.48    594.06 o 
  10   2   0    10757.33    10518.23    596.17 o 
  11   2   0     3526.72     3288.73    351.03 o 
  12   2   0     1053.25      880.85    220.07 o 
  13   2   0     3177.83     2447.33    342.74 o 
 -12   3   0      477.22      276.34    151.38 o 
 -11   3   0        1.44       10.70    101.83 o 
 -10   3   0     4098.77     4659.86    332.14 o 
  -9   3   0     8058.42     8470.14    401.08 o 
  -8   3   0     1758.59     1646.67    188.40 o 
  -7   3   0     1336.71     1535.41    170.42 o 
  -6   3   0      217.07      217.25     55.22 o 
  -5   3   0     2045.70     2252.07    107.44 o 
  -4   3   0      189.28      117.89     51.52 o 
  -3   3   0      155.25      266.48     29.77 o 
  -2   3   0     3776.24     3845.07     78.96 o 
  -1   3   0     2278.11     2098.54     55.25 o 
   0   3   0     1267.38     1375.94     54.58 o 
   1   3   0    10974.72    12270.09    208.44 o 
   2   3   0     8748.40     9351.73    233.57 o 
   3   3   0      436.12      383.25     59.67 o 
   4   3   0     2260.18     2409.39    177.75 o 
   5   3   0       39.57      137.10     85.37 o 
   6   3   0      603.66      625.92     87.88 o 
   7   3   0      106.88      153.84     86.08 o 
   8   3   0        0.36       34.43     75.80 o 
   9   3   0      548.32      376.62    147.30 o 
  10   3   0      997.74     1037.95    209.95 o 
  11   3   0     1074.60     1095.22    143.19 o 
  12   3   0      484.20      358.64    123.58 o 
  13   3   0      111.51      110.31    162.84 o 
 -12   4   0      641.76      628.48    189.09 o 
 -11   4   0     2101.03     1965.51    251.10 o 
 -10   4   0     4714.97     4873.22    348.76 o 
  -9   4   0     2644.34     3438.51    286.60 o 
  -8   4   0     3598.18     4156.76    485.02 o 
  -7   4   0      378.18      420.06    115.22 o 
  -6   4   0      378.52      488.51    112.69 o 
  -5   4   0     5705.28     5604.55    172.84 o 
  -4   4   0    32068.74    31825.34    629.38 o 
  -3   4   0     6284.37     5811.64    120.98 o 
  -2   4   0    21730.41    21548.82    303.34 o 
  -1   4   0    30919.16    31133.91    455.93 o 
   0   4   0    20882.73    19792.63    337.91 o 
   1   4   0      226.09      331.40     32.29 o 
   2   4   0     2614.94     2526.54     68.60 o 
   3   4   0     4754.38     4989.09    186.53 o 
   4   4   0    18627.46    18459.52    489.20 o 
   5   4   0    40592.88    39662.86   1315.81 o 
   6   4   0    13762.58    13422.32    580.99 o 
   7   4   0    10947.08    11324.39    366.97 o 
   8   4   0     2000.11     1891.64    155.31 o 
   9   4   0       18.41       -1.63     70.22 o 
  10   4   0      632.30      399.52    113.15 o 
  11   4   0       77.81      172.33    101.63 o 
  12   4   0      370.89      172.88     98.90 o 
  13   4   0     2187.52     1814.46    317.47 o 
 -11   5   0     1071.90     1222.09    500.24 o 
 -10   5   0      421.55      297.15    134.33 o 
  -9   5   0      314.24      189.98    246.61 o 
  -8   5   0       13.63      -96.71     78.17 o 
  -7   5   0      414.37      528.67    172.29 o 
  -6   5   0     2149.94     2337.07    207.32 o 
  -5   5   0     8038.23     7947.92    336.62 o 
  -4   5   0     4033.22     3589.90    126.62 o 
  -3   5   0     6555.32     6292.03    125.29 o 
  -2   5   0       13.14       16.95     26.44 o 
  -1   5   0     2477.15     2391.58     78.49 o 
   0   5   0     7052.67     6731.38    138.16 o 
   1   5   0     4881.13     4914.25    119.78 o 
   2   5   0     6318.00     6468.67    136.55 o 
   3   5   0     1006.38     1024.82     59.43 o 
   4   5   0     1427.35     1341.03     72.00 o 
   5   5   0       33.69       52.13     71.50 o 
   6   5   0        2.56      -23.04     70.06 o 
   7   5   0       42.55       -5.26     84.73 o 
   8   5   0     1229.44     1056.98    119.92 o 
   9   5   0     1134.21     1140.80    137.63 o 
  10   5   0      346.67      363.75    172.17 o 
  11   5   0      914.42      880.11    146.40 o 
  12   5   0       48.92      -42.88    135.42 o 
  13   5   0       17.55      -39.06    143.23 o 
  14   5   0       54.94      -29.09    174.00 o 
 -11   6   0      439.93      377.01    166.08 o 
 -10   6   0        0.92      -54.78    106.79 o 
  -9   6   0      420.40      353.69    141.10 o 
  -8   6   0      398.07      520.36    218.92 o 
  -7   6   0      181.94      316.76    112.59 o 
  -6   6   0    12045.49    11392.62    455.02 o 
  -5   6   0     5574.44     5385.54    434.56 o 
  -4   6   0      429.92      472.99     55.62 o 
  -3   6   0      381.96      454.60     49.30 o 
  -2   6   0      344.89      417.12     45.85 o 
  -1   6   0     8339.00     8206.25    172.35 o 
   0   6   0    37433.96    37261.92    549.73 o 
   1   6   0    54396.20    55703.62    781.83 o 
   2   6   0    17090.27    17095.71    304.70 o 
   3   6   0    14905.64    14452.46    261.07 o 
   4   6   0      365.53      637.53     61.91 o 
   5   6   0      403.96      365.67     57.86 o 
   6   6   0     4132.27     3442.40    267.90 o 
   7   6   0     4725.61     5241.64    354.38 o 
   8   6   0     5981.57     5941.50    252.17 o 
   9   6   0    11048.95    11020.20    389.80 o 
  10   6   0     6094.10     5490.80    419.74 o 
  11   6   0     1398.44     1788.23    286.71 o 
  12   6   0     2034.54     1640.30    293.40 o 
  13   6   0      179.95      253.55    182.29 o 
  14   6   0     2470.83     2641.74    392.80 o 
 -10   7   0     1430.28     1522.78    248.59 o 
  -9   7   0     2214.77     2972.13    460.31 o 
  -8   7   0     2716.69     2625.27    426.71 o 
  -7   7   0     1955.58     2252.30    236.15 o 
  -6   7   0     1814.10     1938.55    213.23 o 
  -5   7   0     1137.02     1272.21    222.54 o 
  -4   7   0    11780.50    12742.58    457.49 o 
  -3   7   0     6572.69     6277.03    228.09 o 
  -2   7   0     9408.46     9592.21    206.50 o 
  -1   7   0     3717.16     3322.00    106.12 o 
   0   7   0     1342.88     1492.50     74.92 o 
   1   7   0      331.84      429.96     44.05 o 
   2   7   0     3358.22     3643.17    108.39 o 
   3   7   0     1055.25     1153.45     67.34 o 
   4   7   0      375.27      350.93     46.93 o 
   5   7   0     1169.57     1122.31    121.56 o 
   6   7   0     7630.63     7236.26    210.37 o 
   7   7   0     1495.88     1723.58    281.57 o 
   8   7   0     2170.44     2188.15    150.98 o 
   9   7   0       76.68      177.27    130.80 o 
  10   7   0      537.20      551.89    196.32 o 
  11   7   0      293.99      253.79    164.28 o 
  12   7   0       30.77      222.78    170.10 o 
  13   7   0      472.45      695.37    235.54 o 
 -10   8   0     1853.79     1695.03    265.83 o 
  -9   8   0      124.70      136.41    125.88 o 
  -8   8   0      186.39      165.74    168.66 o 
  -7   8   0      352.94      406.20    141.80 o 
  -6   8   0     4332.98     4298.24    301.08 o 
  -5   8   0    14620.12    14031.29    784.32 o 
  -4   8   0     3795.05     4188.41    213.34 o 
  -3   8   0      112.96      136.92     50.47 o 
  -2   8   0     2306.94     2447.44    181.15 o 
  -1   8   0     2060.86     1906.45    118.90 o 
   0   8   0      429.84      464.34     52.81 o 
   1   8   0       21.21      -22.30     27.19 o 
   2   8   0     3246.30     3320.33    100.95 o 
   3   8   0     8500.22     8119.22    182.61 o 
   4   8   0    26020.30    25027.81    513.68 o 
   5   8   0    12137.24    11492.16    279.51 o 
   6   8   0     4526.02     4559.08    206.83 o 
   7   8   0     1784.85     1831.52    243.59 o 
   8   8   0      824.08      650.41    179.02 o 
   9   8   0     3598.31     3776.77    358.28 o 
  10   8   0     7972.49     7644.33    514.51 o 
  11   8   0     5630.62     5892.61    468.92 o 
  12   8   0     3480.90     3644.46    415.59 o 
  13   8   0     5654.84     6398.19    540.58 o 
  -9   9   0      803.13      993.34    216.47 o 
  -8   9   0     3003.04     3467.90    327.16 o 
  -7   9   0     2205.70     1895.83    238.57 o 
  -6   9   0     2584.83     2278.17    337.40 o 
  -5   9   0      665.08      691.31    148.63 o 
  -4   9   0      956.97     1014.63    134.48 o 
  -3   9   0      438.86      502.24    101.03 o 
  -2   9   0     2072.74     2034.14    103.21 o 
  -1   9   0     2280.69     2640.30    112.52 o 
   0   9   0     6593.70     6484.79    167.88 o 
   1   9   0     5396.16     5461.89    164.86 o 
   2   9   0     8938.64     8407.13    185.39 o 
   3   9   0    11856.47    12136.32    232.82 o 
   4   9   0     1977.60     1971.00     82.18 o 
   5   9   0      592.51      563.66     61.17 o 
   6   9   0      320.80      583.81    118.00 o 
   7   9   0     1182.44     1393.12    485.30 o 
   8   9   0     2761.65     2831.05    316.84 o 
   9   9   0      133.93     -100.43     99.55 o 
  10   9   0        5.54       -9.88    127.13 o 
  11   9   0      179.07      122.59    156.55 o 
  12   9   0     1019.44     1182.30    282.72 o 
  13   9   0      103.33      140.60    174.16 o 
  -9  10   0      364.42      226.33    276.11 o 
  -8  10   0      156.01      220.09    147.70 o 
  -7  10   0       13.16        6.06    114.60 o 
  -6  10   0      290.42      507.99    270.33 o 
  -5  10   0      110.29      224.21    117.19 o 
  -4  10   0      375.18      566.94    110.73 o 
  -3  10   0       11.01       -8.83     64.01 o 
  -2  10   0      393.31      461.15     74.85 o 
  -1  10   0     9544.05     8994.79    220.53 o 
   0  10   0     8246.14     8239.45    203.80 o 
   1  10   0     2457.77     2609.10    123.16 o 
   2  10   0      238.04      250.40     47.69 o 
   3  10   0      762.62      774.17     60.96 o 
   4  10   0     4582.17     4486.05    124.31 o 
   5  10   0     6118.89     5772.22    654.00 o 
   6  10   0      972.45     1173.65    192.81 o 
   7  10   0     3405.16     3673.61    426.91 o 
   8  10   0     9574.84     9095.09    552.61 o 
   9  10   0     5978.71     5668.71    437.83 o 
  10  10   0      249.76      196.00    155.35 o 
  11  10   0        4.89     -176.07    118.45 o 
  12  10   0       90.20      -98.60    155.51 o 
  13  10   0     2516.13     2231.98    276.54 o 
  -8  11   0      117.80       95.36    143.83 o 
  -7  11   0      520.73      388.56    161.10 o 
  -6  11   0     1277.03     1141.76    205.92 o 
  -5  11   0     4976.97     4956.37    396.70 o 
  -4  11   0     7486.19     8254.54    331.89 o 
  -3  11   0     6356.29     6614.09    284.61 o 
  -2  11   0     6640.79     6757.35    304.43 o 
  -1  11   0      933.06     1117.73     92.06 o 
   0  11   0     1402.75     1595.09     99.93 o 
   1  11   0     1442.14     1640.12    109.94 o 
   2  11   0     2986.88     3079.22    123.71 o 
   3  11   0     2678.94     2585.97    105.31 o 
   4  11   0     4735.03     4119.61    204.13 o 
   5  11   0     1084.59     1246.17    136.77 o 
   6  11   0       56.80      131.65     96.77 o 
   7  11   0        8.54       90.63     94.52 o 
   8  11   0        0.29       89.63     91.69 o 
   9  11   0       96.37       -2.07    127.21 o 
  10  11   0      206.14       94.21    150.97 o 
  11  11   0     2035.41     1960.72    327.52 o 
  12  11   0     1409.10     1256.01    213.89 o 
  13  11   0     1883.18     2406.50    289.45 o 
  -7  12   0      405.53       28.31    133.04 o 
  -6  12   0      525.20      625.08    184.08 o 
  -5  12   0      908.73      783.09    182.88 o 
  -4  12   0      166.92      143.16     91.88 o 
  -3  12   0      446.68      340.05    104.77 o 
  -2  12   0       18.00      -31.88     71.36 o 
  -1  12   0     2698.98     2810.38    275.05 o 
   0  12   0     6496.32     6568.36    194.66 o 
   1  12   0     3911.27     4221.25    173.41 o 
   2  12   0     1274.35     1424.19    155.11 o 
   3  12   0     4580.63     4212.64    447.07 o 
   4  12   0     1189.66     1430.33    150.99 o 
   5  12   0        0.47       42.18     71.40 o 
   6  12   0      218.58      270.43     92.33 o 
   7  12   0        4.74        4.49     88.55 o 
   8  12   0     2417.94     2437.48    196.21 o 
   9  12   0     4208.12     3747.28    404.67 o 
  10  12   0     2804.13     2807.22    362.79 o 
  11  12   0     2049.55     2049.67    249.21 o 
  12  12   0     1669.76     1844.47    252.01 o 
  -6  13   0      327.02      182.26    305.96 o 
  -5  13   0       29.63       34.98    114.01 o 
  -4  13   0      143.49      194.86    103.33 o 
  -3  13   0      437.17      359.97    130.17 o 
  -2  13   0      915.44     1250.08    173.62 o 
  -1  13   0     4991.95     5332.00    263.46 o 
   0  13   0     6246.97     7010.58    298.30 o 
   1  13   0     4489.72     4494.59    184.52 o 
   2  13   0      630.83      757.67    145.85 o 
   3  13   0      644.12      637.42    117.69 o 
   4  13   0       74.51      -93.11     62.07 o 
   5  13   0     3747.35     3743.50    466.82 o 
   6  13   0     2981.96     2871.13    208.08 o 
   7  13   0     2514.54     2796.93    211.87 o 
   8  13   0     3144.04     2533.15    207.14 o 
   9  13   0     1986.77     1804.86    191.69 o 
  10  13   0      102.36      -16.00    110.90 o 
  11  13   0      140.20       52.26    126.24 o 
  12  13   0      121.86      348.25    160.85 o 
  -5  14   0      116.38      297.17    154.16 o 
  -4  14   0      227.99       96.88    103.57 o 
  -3  14   0       68.04       57.99     92.78 o 
  -2  14   0      248.15      382.76    142.80 o 
  -1  14   0      376.52      199.86    118.80 o 
   0  14   0       93.70      124.21     89.25 o 
   1  14   0       63.02      155.62     86.58 o 
   2  14   0     1055.23     1148.21    148.04 o 
   3  14   0      112.07      293.47     98.93 o 
   4  14   0     3244.25     3077.85    215.70 o 
   5  14   0     3666.86     3780.67    238.22 o 
   6  14   0      442.79      557.65    122.47 o 
   7  14   0     2319.93     2126.34    196.31 o 
   8  14   0       65.79       76.59     88.56 o 
   9  14   0      887.69      862.97    152.36 o 
  10  14   0     1862.27     2188.16    272.89 o 
  11  14   0       62.00       64.40    128.42 o 
  12  14   0      769.84      846.35    215.12 o 
  -4  15   0     1250.51     1860.29    218.28 o 
  -3  15   0      565.64      487.89    136.79 o 
  -2  15   0      298.37      420.06    128.69 o 
  -1  15   0      389.90      391.46    124.49 o 
   0  15   0     3860.46     3297.12    547.95 o 
   1  15   0     3968.24     3910.46    330.73 o 
   2  15   0     1687.60     1819.61    326.32 o 
   3  15   0     4053.04     4320.39    321.35 o 
   4  15   0      725.01      659.85    127.93 o 
   5  15   0       74.49      101.47     92.21 o 
   6  15   0       83.16      107.62     96.40 o 
   7  15   0      350.63      206.55    107.73 o 
   8  15   0      284.32      418.05    140.99 o 
   9  15   0     2227.35     2127.91    218.01 o 
  10  15   0     1201.86     1313.04    226.02 o 
  11  15   0      885.86     1052.36    226.49 o 
  -3  16   0       40.69      222.58    120.51 o 
  -2  16   0      714.16      721.00    276.66 o 
  -1  16   0      145.61      240.37    183.88 o 
   0  16   0        0.03       60.31    129.44 o 
   1  16   0       15.21       38.48    126.38 o 
   2  16   0       69.90      -88.07    140.25 o 
   3  16   0      358.59      511.19    124.21 o 
   4  16   0     1283.55     1245.64    170.53 o 
   5  16   0      973.52      952.48    161.02 o 
   6  16   0      221.01      148.31    104.85 o 
   7  16   0       87.54      -18.10     92.62 o 
   8  16   0     1434.35     1433.26    187.81 o 
   9  16   0       47.62       89.46    130.15 o 
  10  16   0      300.47      402.17    138.71 o 
  -1  17   0     1797.42     1585.28    275.59 o 
   0  17   0       48.77      -33.69    133.08 o 
   1  17   0      100.10      152.62    146.05 o 
   2  17   0       82.19      -40.28    125.20 o 
   3  17   0      351.11      403.44    125.42 o 
   4  17   0     1929.64     2201.97    396.85 o 
   5  17   0     3066.30     3366.75    259.53 o 
   6  17   0     3478.59     2867.26    459.03 o 
   7  17   0     3034.37     2561.34    243.40 o 
   8  17   0      313.78      299.69    126.82 o 
   9  17   0      431.61      567.54    150.68 o 
   1  18   0      116.46      165.68    226.69 o 
   2  18   0        2.36       75.10    143.46 o 
   3  18   0      165.33       53.81    142.07 o 
   4  18   0      355.75      373.84    132.62 o 
   5  18   0      486.38      574.06    149.64 o 
   6  18   0      259.13      361.80    135.19 o 
   7  18   0       46.59      134.60    127.63 o 
  -7 -18   1     1706.99     1606.12    213.53 o 
  -6 -18   1     4623.95     4457.02    369.06 o 
  -5 -18   1     2566.89     2839.57    252.70 o 
  -4 -18   1     1046.52     1232.18    292.29 o 
  -3 -18   1      118.92       67.69    140.70 o 
  -2 -18   1     2108.21     1809.54    281.53 o 
  -1 -18   1     1890.39     1752.26    274.92 o 
  -9 -17   1      344.07      504.57    155.85 o 
  -8 -17   1      548.15      658.42    155.95 o 
  -7 -17   1      839.63      566.78    148.00 o 
  -6 -17   1      539.71      504.77    135.64 o 
  -5 -17   1      131.29       67.55    101.54 o 
  -4 -17   1        2.61        8.58     93.35 o 
  -3 -17   1      747.25      699.55    195.82 o 
  -2 -17   1       41.66       -8.41    182.85 o 
  -1 -17   1      179.90       -9.40    179.94 o 
   0 -17   1      195.55      286.97    179.86 o 
   1 -17   1       72.19       69.52    144.55 o 
 -10 -16   1     2087.80     2101.87    236.44 o 
  -9 -16   1     2004.42     1457.90    196.03 o 
  -8 -16   1       33.66       81.46    101.26 o 
  -7 -16   1     2022.58     2301.33    280.02 o 
  -6 -16   1     3592.05     3940.50    270.14 o 
  -5 -16   1     3897.93     3607.63    445.29 o 
  -4 -16   1     2778.51     2794.26    431.12 o 
  -3 -16   1      693.29      978.58    180.83 o 
  -2 -16   1       18.67      -72.28    108.89 o 
  -1 -16   1      128.17      -47.47    113.81 o 
   0 -16   1      237.88      205.43    145.44 o 
   1 -16   1       46.65      -25.21    120.98 o 
   2 -16   1     1929.19     2358.50    344.61 o 
   3 -16   1     3973.52     3927.02    295.55 o 
 -11 -15   1      820.62     1191.39    240.29 o 
 -10 -15   1      418.65      384.91    164.80 o 
  -9 -15   1      187.09      106.37     98.12 o 
  -8 -15   1     1393.05     1514.17    278.42 o 
  -7 -15   1      526.83      693.47    172.25 o 
  -6 -15   1      341.88      393.65    171.80 o 
  -5 -15   1     2021.94     2046.59    195.81 o 
  -4 -15   1     1508.16     1632.33    176.13 o 
  -3 -15   1     1060.31      820.98    186.52 o 
  -2 -15   1     1541.58      696.54    246.29 o 
  -1 -15   1      449.53      521.91    188.63 o 
   0 -15   1      740.55      776.48    210.79 o 
   1 -15   1      308.95      517.00    131.57 o 
   2 -15   1      350.25      460.88    131.96 o 
   3 -15   1      556.92      458.51    202.29 o 
   4 -15   1        8.05      -43.25    117.99 o 
 -11 -14   1       95.93       32.50    120.98 o 
 -10 -14   1     1121.46      961.63    204.22 o 
  -9 -14   1     2903.39     2911.19    236.92 o 
  -8 -14   1     2036.49     2406.53    254.81 o 
  -7 -14   1      515.96      429.08    116.29 o 
  -6 -14   1      377.14      349.70    105.43 o 
  -5 -14   1       10.48      -74.89     70.13 o 
  -4 -14   1     1436.98     1470.45    162.14 o 
  -3 -14   1     3480.94     3958.26    239.36 o 
  -2 -14   1     5164.77     5211.39    393.96 o 
  -1 -14   1     5147.06     5432.00    476.02 o 
   0 -14   1     7397.07     7797.82    266.45 o 
   1 -14   1     3314.33     3032.44    224.29 o 
   2 -14   1       16.29      101.05     89.51 o 
   3 -14   1     1216.90     1383.70    184.79 o 
   4 -14   1     3560.36     3752.15    331.96 o 
   5 -14   1     4567.79     3561.17    503.83 o 
 -12 -13   1     1382.10     1903.63    488.25 o 
 -11 -13   1     1159.58     1253.08    312.77 o 
 -10 -13   1     2466.74     2197.69    349.52 o 
  -9 -13   1     1892.67     2211.44    611.99 o 
  -8 -13   1      186.85      105.09    109.75 o 
  -7 -13   1     1292.12     1335.82    198.06 o 
  -6 -13   1     2456.74     1949.63    178.73 o 
  -5 -13   1     3293.61     3840.28    244.21 o 
  -4 -13   1     8133.56     8193.47    600.95 o 
  -3 -13   1     4199.00     4466.57    235.82 o 
  -2 -13   1      285.75      322.80     76.91 o 
  -1 -13   1       93.25       54.42     51.83 o 
   0 -13   1       11.02       68.15     62.80 o 
   1 -13   1      459.84      544.66     97.71 o 
   2 -13   1      276.68      268.88    103.28 o 
   3 -13   1        0.36      101.98     88.35 o 
   4 -13   1       48.56       67.34     87.48 o 
   5 -13   1      545.71      595.71    174.29 o 
   6 -13   1       94.63      -26.45    126.25 o 
 -12 -12   1      359.31      377.97    222.54 o 
 -11 -12   1      482.11      369.76    201.98 o 
 -10 -12   1      211.21      238.80    182.93 o 
  -9 -12   1     1841.14     2021.14    316.20 o 
  -8 -12   1     1946.74     2290.40    234.33 o 
  -7 -12   1     5260.41     4556.00    476.53 o 
  -6 -12   1     2897.61     2845.30    241.92 o 
  -5 -12   1     5870.21     5543.45    411.45 o 
  -4 -12   1     3121.69     3000.55    194.92 o 
  -3 -12   1      641.41      773.28     90.28 o 
  -2 -12   1      213.76      188.89     55.66 o 
  -1 -12   1     3298.40     3238.64    135.72 o 
   0 -12   1     4690.81     4501.40    162.77 o 
   1 -12   1     4848.33     4684.39    231.71 o 
   2 -12   1     1483.95     1664.82    166.98 o 
   3 -12   1      995.45     1320.17    163.40 o 
   4 -12   1     2260.30     2228.72    203.94 o 
   5 -12   1       24.82       57.92    109.63 o 
   6 -12   1      139.30      -13.20    115.26 o 
   7 -12   1      259.35       94.28    153.44 o 
 -13 -11   1       86.46      127.53    195.92 o 
 -12 -11   1     1858.71     2030.23    338.52 o 
 -11 -11   1     2611.80     3057.89    379.01 o 
 -10 -11   1     2181.37     2585.39    354.78 o 
  -9 -11   1     9616.75     9970.59    612.79 o 
  -8 -11   1     8783.77     8516.64    394.14 o 
  -7 -11   1      548.54      714.89    144.50 o 
  -6 -11   1       29.79      -36.22     83.68 o 
  -5 -11   1        0.31       83.89     91.63 o 
  -4 -11   1      232.51      297.99     73.39 o 
  -3 -11   1      115.21      173.40     58.84 o 
  -2 -11   1      231.33      228.07     52.67 o 
  -1 -11   1       18.52       38.04     46.25 o 
   0 -11   1     8076.94     8230.00    213.61 o 
   1 -11   1     3651.49     3720.04    185.95 o 
   2 -11   1        0.25       13.94     58.62 o 
   3 -11   1       60.95      111.52     80.99 o 
   4 -11   1     1073.05     1101.05    184.78 o 
   5 -11   1      495.31      572.26    161.48 o 
   6 -11   1     1192.23     1236.33    513.40 o 
   7 -11   1       63.09      -25.50    116.71 o 
   8 -11   1      584.26      964.08    228.43 o 
 -13 -10   1      100.86      199.99    202.70 o 
 -12 -10   1      381.18      361.07    205.72 o 
 -11 -10   1     1906.82     2249.42    337.00 o 
 -10 -10   1     3578.12     4163.43    414.08 o 
  -9 -10   1     1092.61     1319.32    252.59 o 
  -8 -10   1      172.16      154.79    138.45 o 
  -7 -10   1      410.35      558.29    128.78 o 
  -6 -10   1     4400.91     4611.89    262.04 o 
  -5 -10   1     2485.91     2428.03    201.67 o 
  -4 -10   1     3967.74     3692.82    184.69 o 
  -3 -10   1     9053.17     9451.57    229.13 o 
  -2 -10   1     9562.25     9517.23    213.26 o 
  -1 -10   1     2942.36     2726.19    150.53 o 
   0 -10   1      144.27      161.08     59.22 o 
   1 -10   1      471.23      649.14     70.64 o 
   2 -10   1     2348.60     2414.51    238.33 o 
   3 -10   1     6714.70     6838.84    236.60 o 
   4 -10   1     6971.18     7054.61    296.19 o 
   5 -10   1     5449.48     5358.90    328.46 o 
   6 -10   1     1544.41     1435.87    218.10 o 
   7 -10   1     1091.41     1328.13    229.69 o 
   8 -10   1      203.12       66.73    134.54 o 
 -13  -9   1     6460.54     7439.33    579.39 o 
 -12  -9   1     2358.64     2743.29    373.35 o 
 -11  -9   1       35.67     -120.44    132.23 o 
 -10  -9   1      256.97       97.56    153.04 o 
  -9  -9   1      545.43      589.75    184.04 o 
  -8  -9   1     9823.64    10022.64    563.69 o 
  -7  -9   1     5125.41     4484.98    253.62 o 
  -6  -9   1     1157.52     1117.86     96.22 o 
  -5  -9   1     8813.20     8572.06    241.51 o 
  -4  -9   1     3908.04     3956.20    125.05 o 
  -3  -9   1        7.41       44.22     33.30 o 
  -2  -9   1      490.00      646.88     67.54 o 
  -1  -9   1      230.35      224.43     70.83 o 
   0  -9   1      841.34      774.46     66.29 o 
   1  -9   1     9765.77     9836.69    222.83 o 
   2  -9   1     1260.10     1404.46     89.59 o 
   3  -9   1     1494.33     1594.33    123.77 o 
   4  -9   1      111.28       50.08     69.89 o 
   5  -9   1        0.95      -26.16     82.30 o 
   6  -9   1      529.99      445.28    139.72 o 
   7  -9   1      439.86      462.12    154.30 o 
   8  -9   1      348.71      173.53    138.94 o 
   9  -9   1       34.02      -29.20    122.08 o 
 -13  -8   1      170.88      224.54    188.83 o 
 -12  -8   1      684.24      857.09    242.71 o 
 -11  -8   1      592.17     1061.46    243.75 o 
 -10  -8   1       23.85      -19.61    109.92 o 
  -9  -8   1      123.25      101.55    133.99 o 
  -8  -8   1       14.69      116.53    120.20 o 
  -7  -8   1     1895.52     1863.23    175.28 o 
  -6  -8   1     4816.37     4776.47    168.32 o 
  -5  -8   1     2739.23     2409.28    115.74 o 
  -4  -8   1     6881.93     6589.66    162.70 o 
  -3  -8   1      341.33      399.52     47.16 o 
  -2  -8   1     2980.08     3035.44    143.97 o 
  -1  -8   1     4966.90     4407.12    143.70 o 
   0  -8   1     5243.50     5278.92    142.12 o 
   1  -8   1     7848.69     8011.41    186.86 o 
   2  -8   1     1241.46     1313.80     80.33 o 
   3  -8   1      589.60      883.60    115.57 o 
   4  -8   1     1033.68     1069.31    161.87 o 
   5  -8   1     4376.42     4821.56    481.55 o 
   6  -8   1     1908.48     1955.00    225.53 o 
   7  -8   1     1692.63     1667.47    251.16 o 
   8  -8   1     3152.01     2500.32    272.92 o 
   9  -8   1     1152.04      951.33    202.60 o 
  10  -8   1      628.55      741.20    198.74 o 
 -13  -7   1     2099.35     1906.76    325.68 o 
 -12  -7   1     3937.25     3460.34    384.83 o 
 -11  -7   1     5104.59     5370.84    435.52 o 
 -10  -7   1    13730.67    13471.98    703.42 o 
  -9  -7   1     9025.00     9081.46    531.73 o 
  -8  -7   1      169.31       20.64    116.13 o 
  -7  -7   1      621.47      650.93    102.14 o 
  -6  -7   1      984.88     1093.62     86.94 o 
  -5  -7   1     3688.34     3787.74    140.05 o 
  -4  -7   1    32858.08    33207.44    646.18 o 
  -3  -7   1     8550.42     7963.69    179.27 o 
  -2  -7   1      278.83      275.83     45.85 o 
  -1  -7   1     1357.05     1414.04     78.04 o 
   0  -7   1      363.96      471.06     48.49 o 
   1  -7   1     6335.48     6233.16    152.36 o 
   2  -7   1     4203.04     4048.48    121.75 o 
   3  -7   1     2293.81     2210.87    104.98 o 
   4  -7   1      784.30      853.05    109.65 o 
   5  -7   1     7998.27     8162.11    368.42 o 
   6  -7   1     3378.55     3215.25    256.39 o 
   7  -7   1        1.90      -28.45     83.05 o 
   8  -7   1      164.60      266.56    131.99 o 
   9  -7   1       30.78      -87.72     93.10 o 
  10  -7   1     2785.97     2949.27    314.42 o 
 -13  -6   1       49.91      141.21    119.96 o 
 -12  -6   1      295.81      353.58    181.33 o 
 -11  -6   1      446.95      301.05    168.34 o 
 -10  -6   1      601.30      708.62    124.73 o 
  -9  -6   1     1307.12     1274.07    140.80 o 
  -8  -6   1       50.77      118.13    119.40 o 
  -7  -6   1     2924.71     2925.50    275.79 o 
  -6  -6   1     8834.30     9046.93    290.96 o 
  -5  -6   1     1447.76     1358.01     86.57 o 
  -4  -6   1      399.78      511.28     55.37 o 
  -3  -6   1      461.39      512.58     42.86 o 
  -2  -6   1     6124.08     6171.64    146.52 o 
  -1  -6   1     4299.83     4018.13    116.93 o 
   0  -6   1     1839.08     1841.13     73.51 o 
   1  -6   1       85.50      117.85     30.83 o 
   2  -6   1     2389.50     2310.05    129.65 o 
   3  -6   1     3003.62     2773.45    101.14 o 
   4  -6   1     6246.72     6360.43    232.84 o 
   5  -6   1     1645.40     1663.78    187.79 o 
   6  -6   1       21.25     -112.18     74.78 o 
   7  -6   1     2211.47     1853.11    304.00 o 
   8  -6   1     4386.72     5021.62    342.49 o 
   9  -6   1     2196.19     2655.44    274.93 o 
  10  -6   1     2656.48     2588.47    320.26 o 
  11  -6   1     1499.75     1334.71    240.18 o 
 -13  -5   1      106.59       63.93    156.86 o 
 -12  -5   1      710.41      924.22    161.33 o 
 -11  -5   1     1518.82     1470.10    219.55 o 
 -10  -5   1     3669.93     3682.85    442.30 o 
  -9  -5   1     6967.64     6525.86    287.71 o 
  -8  -5   1     5828.26     6304.53    397.10 o 
  -7  -5   1     2281.78     2615.52    246.69 o 
  -6  -5   1     3305.83     3056.86    245.66 o 
  -5  -5   1     6775.87     6437.84    246.44 o 
  -4  -5   1      235.89      163.79     42.01 o 
  -3  -5   1     9244.95     9173.28    217.40 o 
  -2  -5   1      681.34      603.67     56.36 o 
  -1  -5   1    14001.28    14097.03    261.52 o 
   0  -5   1    23867.53    23353.11    405.25 o 
   1  -5   1     6041.05     6012.08    132.92 o 
   2  -5   1        9.54       31.78     24.08 o 
   3  -5   1     4207.67     4555.23    113.93 o 
   4  -5   1     1412.99     1464.62    143.44 o 
   5  -5   1     3749.32     3496.21    672.09 o 
   6  -5   1     4875.91     4870.47    273.42 o 
   7  -5   1     4631.65     5075.52    305.87 o 
   8  -5   1     2290.35     2655.35    248.62 o 
   9  -5   1     2084.27     2241.41    421.09 o 
  10  -5   1      291.14      166.00    174.56 o 
  11  -5   1      210.86      202.34    195.12 o 
 -13  -4   1      892.94      690.43    222.78 o 
 -12  -4   1      513.32      502.64    130.54 o 
 -11  -4   1      345.54      335.03    114.15 o 
 -10  -4   1        0.42      -12.51     69.89 o 
  -9  -4   1      522.17      498.21    108.21 o 
  -8  -4   1     1298.54     1298.62    134.99 o 
  -7  -4   1       82.16      115.02     89.27 o 
  -6  -4   1       27.43       49.98     75.48 o 
  -5  -4   1      862.07      901.09    131.36 o 
  -4  -4   1     1059.18     1220.75    246.30 o 
  -3  -4   1     3272.20     3566.25    111.99 o 
  -2  -4   1     3125.90     3391.49     88.64 o 
  -1  -4   1     1599.16     1718.59     65.05 o 
   0  -4   1     2569.74     2630.78     86.00 o 
   1  -4   1     1272.17     1178.58     51.72 o 
   2  -4   1     2536.64     2436.06     88.34 o 
   3  -4   1     4364.22     3923.99    152.57 o 
   4  -4   1    12730.77    12144.49    322.75 o 
   5  -4   1    11460.09    11592.52    699.75 o 
   6  -4   1     2712.18     2656.01    618.93 o 
   7  -4   1     2205.10     2202.42    209.77 o 
   8  -4   1      290.22      488.13    206.48 o 
   9  -4   1       37.77       25.13     96.77 o 
  10  -4   1      130.01        3.14     99.66 o 
  11  -4   1      412.64      472.06    158.62 o 
  12  -4   1      617.59      373.62    158.04 o 
 -13  -3   1     4061.33     3264.47    283.20 o 
 -12  -3   1     1318.88     1244.36    407.58 o 
 -11  -3   1     1326.05     1242.80    219.57 o 
 -10  -3   1      615.53      772.20    109.92 o 
  -9  -3   1        4.73       50.14     88.16 o 
  -8  -3   1     1917.86     2468.46    252.91 o 
  -7  -3   1     6276.85     6935.26    392.72 o 
  -6  -3   1    13226.71    13003.94    555.48 o 
  -5  -3   1    23187.16    21766.96    785.28 o 
  -4  -3   1    30814.48    31840.06   1044.01 o 
  -3  -3   1     3739.25     3580.29    143.72 o 
  -2  -3   1     5783.91     6298.00    127.85 o 
  -1  -3   1      485.25      670.33     60.09 o 
   0  -3   1     3605.79     4094.00    100.83 o 
   1  -3   1     6306.05     5917.41    115.62 o 
   2  -3   1    13699.38    13400.33    260.26 o 
   3  -3   1     2254.82     2097.44    108.33 o 
   4  -3   1     3578.21     3324.70    126.60 o 
   5  -3   1     3176.55     3097.49    113.18 o 
   6  -3   1       55.49       23.28     40.20 o 
   7  -3   1      922.94      762.27    147.90 o 
   8  -3   1     2479.65     2339.51    218.22 o 
   9  -3   1      617.98      927.69    167.78 o 
  10  -3   1     2348.75     2426.26    252.80 o 
  11  -3   1      667.34      382.92    145.64 o 
  12  -3   1      858.55      572.99    201.86 o 
 -13  -2   1      632.43      557.78    147.86 o 
 -12  -2   1       57.37      298.34    163.48 o 
 -11  -2   1       32.93       55.48    105.77 o 
 -10  -2   1      617.59      747.59    131.18 o 
  -9  -2   1      712.27      807.13    129.41 o 
  -8  -2   1     1361.06     1271.57    196.96 o 
  -7  -2   1      499.22      459.19    131.20 o 
  -3  -2   1     2837.36     2975.00    176.39 o 
  -2  -2   1     2888.01     2276.69    330.47 o 
  -1  -2   1     6001.22     6596.03    120.60 o 
   0  -2   1     6932.17     6576.18    124.85 o 
   1  -2   1      603.85      570.06     38.45 o 
   2  -2   1    11316.99    11241.04    252.71 o 
   3  -2   1      451.24      463.07     39.78 o 
   4  -2   1      145.62      109.89     38.49 o 
   5  -2   1     2102.92     2275.70    119.80 o 
   6  -2   1      209.08      229.68    137.02 o 
   7  -2   1       66.20       65.71     60.30 o 
   8  -2   1      942.29     1019.73    157.69 o 
   9  -2   1     3140.45     3298.16    260.07 o 
  10  -2   1     3777.56     3255.04    272.55 o 
  11  -2   1     1035.42      865.85    304.52 o 
  12  -2   1      278.93       97.02    118.84 o 
 -13  -1   1     1026.01     1317.88    304.24 o 
 -12  -1   1      960.95     1412.65    292.29 o 
 -11  -1   1     1909.79     2024.81    310.14 o 
 -10  -1   1     5891.46     5356.60    274.23 o 
  -9  -1   1    15898.25    15904.03    511.24 o 
  -8  -1   1     1740.48     2049.43    370.16 o 
  -7  -1   1        5.97       53.98     57.70 o 
  -6  -1   1     1564.44     1364.27    176.07 o 
  -1  -1   1     4743.08     4707.78    287.19 o 
   0  -1   1    31136.04     9270.04    297.31 o 
   1  -1   1      263.66      251.45     44.11 o 
   2  -1   1      919.06     1045.38    136.66 o 
   3  -1   1       33.10       31.08     38.73 o 
   4  -1   1    15489.72    15552.74    609.04 o 
   5  -1   1    34255.71    34461.47   1200.39 o 
   6  -1   1     7094.90     6983.94    243.40 o 
   7  -1   1      426.20      482.81     84.68 o 
   8  -1   1     1181.80     1563.46    242.63 o 
   9  -1   1     1907.75     1955.54    285.67 o 
  10  -1   1      397.94      188.91    141.80 o 
  11  -1   1     2243.28     1813.17    223.03 o 
  12  -1   1      831.92     1258.88    211.78 o 
  13  -1   1     1449.00     1517.92    230.15 o 
 -13   0   1      502.97      821.36    182.97 o 
 -12   0   1      944.10     1260.28    204.34 o 
 -11   0   1      431.29      539.22    191.54 o 
 -10   0   1      385.28      443.01    167.86 o 
  -9   0   1      111.92       97.02     81.75 o 
  -8   0   1      701.87      782.32    113.13 o 
  -7   0   1        1.86      -71.13     47.42 o 
  -6   0   1     1716.26     1671.69    255.70 o 
  -5   0   1       75.74       29.28     51.37 o 
  -4   0   1      595.83      818.04    100.83 o 
  -3   0   1     8226.83     8324.32    325.21 o 
  -2   0   1     1762.71     1655.76    106.33 o 
  -1   0   1      130.04       40.46     18.61 o 
   0   0   1       86.99       -3.10      2.07 o 
   1   0   1      547.31      367.37     35.40 o 
   2   0   1      595.06      614.57     51.50 o 
   3   0   1     1131.45      924.29     88.16 o 
   4   0   1       34.82      168.82     69.90 o 
   5   0   1     1227.00     1452.67    164.76 o 
   6   0   1     4326.01     4675.63    304.24 o 
   7   0   1      956.32     1079.88    184.76 o 
   8   0   1     2324.81     2621.07    168.00 o 
   9   0   1     1226.06     1684.54    260.48 o 
  10   0   1     1789.74     1732.04    267.66 o 
  11   0   1      218.52       37.30    120.84 o 
  12   0   1      189.05      144.35    148.57 o 
  13   0   1       10.80       59.72    158.82 o 
 -13   1   1      197.19       77.14    126.72 o 
 -12   1   1        0.58       -2.96    104.21 o 
 -11   1   1      164.98      222.73    120.57 o 
 -10   1   1     1460.52     1349.56    187.00 o 
  -9   1   1     3908.49     3799.97    375.58 o 
  -8   1   1     8803.75     9424.98    345.41 o 
  -7   1   1     1981.66     2074.81    151.35 o 
  -6   1   1     9071.41     8649.33    294.96 o 
  -5   1   1     9109.51     8398.47    272.88 o 
  -4   1   1        1.45       34.53     38.33 o 
  -3   1   1     1022.40     1136.63     99.55 o 
  -2   1   1    12178.63    12536.57    301.14 o 
  -1   1   1       35.26       63.79     22.65 o 
   1   1   1    25390.34    24817.75    582.13 o 
   3   1   1     1955.63     2364.20    145.15 o 
   4   1   1      283.71      467.88     90.31 o 
   5   1   1    11940.95    11335.50    480.00 o 
   6   1   1     5287.67     4585.72    288.38 o 
   7   1   1     2777.35     2738.66    238.01 o 
   8   1   1     5041.98     4969.67    350.15 o 
   9   1   1     8507.04     8575.16    511.16 o 
  10   1   1     3310.42     2650.75    308.23 o 
  11   1   1       20.52      -26.54    108.72 o 
  12   1   1      338.72      390.96    175.60 o 
  13   1   1       30.74       18.09    152.16 o 
 -12   2   1      111.37       46.55    115.82 o 
 -11   2   1      345.13      367.34    145.13 o 
 -10   2   1     1682.74     1661.30    209.04 o 
  -9   2   1     2925.21     3065.49    360.40 o 
  -8   2   1     6751.01     6393.12    318.61 o 
  -7   2   1     1126.98     1301.99    108.20 o 
  -6   2   1      194.27      297.35     83.56 o 
  -5   2   1     4640.75     4873.79    164.85 o 
  -4   2   1     1903.14     2075.84     95.46 o 
  -3   2   1     1815.92     2100.98     73.10 o 
  -2   2   1     7643.76     8055.90    144.19 o 
  -1   2   1     5224.74     5455.88    101.09 o 
   0   2   1     1363.98     1211.15     87.64 o 
   1   2   1       53.13       93.73     18.07 o 
   2   2   1      318.29      307.71     28.98 o 
   3   2   1     3588.81     3690.85    173.28 o 
   4   2   1        4.02      -36.98     40.81 o 
   5   2   1        1.71      -47.27     47.43 o 
   6   2   1       53.62       71.26     75.00 o 
   7   2   1       51.98       40.57     74.61 o 
   8   2   1       33.22       46.39     89.35 o 
   9   2   1       30.05       60.26     98.68 o 
  10   2   1      137.26       80.42    114.70 o 
  11   2   1      885.17      461.66    164.28 o 
  12   2   1       88.81      303.13    166.27 o 
  13   2   1      365.98      359.56    180.86 o 
 -12   3   1       40.38       82.28    121.06 o 
 -11   3   1     3639.94     2322.30    252.70 o 
 -10   3   1     4847.48     4899.65    881.01 o 
  -9   3   1       10.09       62.51     86.53 o 
  -8   3   1     2329.40     2423.32    241.51 o 
  -7   3   1      543.13      625.44     90.61 o 
  -6   3   1      913.94     1014.35    100.76 o 
  -5   3   1      708.69      699.92    106.68 o 
  -4   3   1     4214.83     4093.22    140.43 o 
  -3   3   1     1127.31     1142.68     72.41 o 
  -2   3   1     8643.18     9280.36    165.45 o 
  -1   3   1     3956.11     3889.74     89.18 o 
   0   3   1    15956.92    15449.31    298.04 o 
   1   3   1    14003.47    14931.23    244.76 o 
   2   3   1     5586.72     5037.11    172.59 o 
   3   3   1    12486.13    12582.36    345.45 o 
   4   3   1    13191.71    13314.60    350.04 o 
   5   3   1     9842.67     9606.42    293.53 o 
   6   3   1     1842.82     1663.25    161.73 o 
   7   3   1     3920.04     4227.04    275.07 o 
   8   3   1       11.04      -96.61     64.40 o 
   9   3   1     7245.47     7122.49    426.20 o 
  10   3   1    13516.28    12734.60    645.15 o 
  11   3   1     1551.12     1560.27    248.45 o 
  12   3   1     1408.68     1322.15    184.52 o 
  13   3   1     4678.16     3939.06    430.66 o 
 -12   4   1     1365.51     1309.59    244.09 o 
 -11   4   1      393.02      179.16    138.41 o 
 -10   4   1      363.88      404.91    139.71 o 
  -9   4   1     3168.17     3532.49    287.34 o 
  -8   4   1     5174.99     5127.92    502.55 o 
  -7   4   1     3870.27     3627.33    255.55 o 
  -6   4   1       38.78        2.37     47.04 o 
  -5   4   1     1871.44     1876.17    155.86 o 
  -4   4   1        2.12      -19.50     27.22 o 
  -3   4   1      185.42      249.91     34.21 o 
  -2   4   1      958.94     1027.50     66.77 o 
  -1   4   1      161.23      196.28     29.87 o 
   0   4   1     7382.40     7392.92    146.46 o 
   1   4   1     7447.46     7754.13    136.84 o 
   2   4   1    15605.31    15393.99    202.70 o 
   3   4   1      438.87      585.16    161.65 o 
   4   4   1      534.25      482.71    103.54 o 
   5   4   1      397.62      530.16     69.06 o 
   6   4   1      966.74      916.73     95.30 o 
   7   4   1        7.51      -26.82     46.49 o 
   8   4   1      123.94      149.90     72.74 o 
   9   4   1       90.94       99.42    104.82 o 
  10   4   1      650.71      856.08    218.00 o 
  11   4   1       64.68       64.40     85.44 o 
  12   4   1        0.17      -76.92    138.85 o 
  13   4   1        4.18      -46.15    145.94 o 
 -11   5   1      361.20      343.56    151.39 o 
 -10   5   1     1172.12     1048.30    357.17 o 
  -9   5   1     1878.75     1986.85    235.84 o 
  -8   5   1      197.07      164.36    106.81 o 
  -7   5   1      287.07      336.22    118.38 o 
  -6   5   1     2038.52     2082.32    197.30 o 
  -5   5   1      350.75      351.40     59.43 o 
  -4   5   1     4625.79     4681.47    130.04 o 
  -3   5   1     9584.10     9426.93    185.42 o 
  -2   5   1     3592.57     3453.78    108.47 o 
  -1   5   1     7817.68     7743.34    155.80 o 
   0   5   1       68.43       64.29     23.21 o 
   1   5   1     5998.50     6544.15    129.09 o 
   2   5   1      349.42      337.96     26.59 o 
   3   5   1      131.57      172.64     25.62 o 
   4   5   1     3927.83     4051.20    144.27 o 
   5   5   1     9394.52     9042.24    437.59 o 
   6   5   1    13452.28    12638.68    367.36 o 
   7   5   1     7487.28     7445.33    386.02 o 
   8   5   1     3840.01     3991.26    205.24 o 
   9   5   1      773.47      685.16    116.00 o 
  10   5   1     1092.15     1087.53    144.11 o 
  11   5   1      438.27      271.01    163.72 o 
  12   5   1       36.13      241.35    175.44 o 
  13   5   1     1501.39      973.15    256.58 o 
  14   5   1     3282.67     4031.28    466.69 o 
 -11   6   1     2762.79     3001.94    408.42 o 
 -10   6   1     1465.41     1713.24    358.92 o 
  -9   6   1     1495.58     1268.99    207.58 o 
  -8   6   1      118.48      161.12    112.03 o 
  -7   6   1        0.53       71.96    110.39 o 
  -6   6   1       32.29      -26.69    109.88 o 
  -5   6   1     3115.90     2756.76    215.00 o 
  -4   6   1    10781.00    10866.58    237.56 o 
  -3   6   1    10042.58     9694.88    196.79 o 
  -2   6   1     9866.75     9452.48    190.67 o 
  -1   6   1     7290.16     7683.61    163.14 o 
   0   6   1      243.48      360.25     46.86 o 
   1   6   1     3822.53     3868.77     98.86 o 
   2   6   1       42.62       56.42     21.38 o 
   3   6   1      551.87      592.55     45.54 o 
   4   6   1      580.76      624.00     45.08 o 
   5   6   1     2538.26     2630.53    235.92 o 
   6   6   1     1699.62     1663.82    107.55 o 
   7   6   1     1898.52     1936.22    213.26 o 
   8   6   1      169.85      239.69     74.34 o 
   9   6   1      845.46      841.60    121.28 o 
  10   6   1      110.64      152.40    136.46 o 
  11   6   1      544.23      460.07    191.06 o 
  12   6   1      520.08      565.36    220.23 o 
  13   6   1       66.22       39.61    171.05 o 
  14   6   1        4.40      -16.90    170.97 o 
 -10   7   1      115.63      166.41    137.97 o 
  -9   7   1      150.25       94.62    118.88 o 
  -8   7   1        2.26      -80.28     83.39 o 
  -7   7   1        9.59      -36.95     92.52 o 
  -6   7   1     3965.70     3678.51    270.55 o 
  -5   7   1     5817.36     5362.57    291.12 o 
  -4   7   1      227.87      344.51     46.76 o 
  -3   7   1      691.61      654.12     59.24 o 
  -2   7   1      195.52      160.51     45.92 o 
  -1   7   1     2735.98     2822.72    114.85 o 
   0   7   1     5162.92     4684.34    150.74 o 
   1   7   1     8485.69     8526.65    173.91 o 
   2   7   1    14615.98    15021.33    255.08 o 
   3   7   1    14088.31    13563.60    229.06 o 
   4   7   1     4257.69     3751.90    113.82 o 
   5   7   1      143.58      192.35     36.85 o 
   6   7   1     3963.26     3935.18    140.22 o 
   7   7   1      428.39      486.57     96.09 o 
   8   7   1     5428.72     5390.21    231.14 o 
   9   7   1     5294.61     5660.58    420.54 o 
  10   7   1     4885.49     5595.70    437.27 o 
  11   7   1      988.82      934.65    239.68 o 
  12   7   1     2134.73     2178.88    341.07 o 
  13   7   1     1735.87     1863.03    236.90 o 
  14   7   1      687.24      638.46    265.90 o 
 -10   8   1     2363.71     1970.94    275.12 o 
  -9   8   1     2525.10     2046.66    293.08 o 
  -8   8   1     3159.91     2341.82    259.56 o 
  -7   8   1     2762.15     3216.13    286.26 o 
  -6   8   1     2242.40     1777.74    446.68 o 
  -5   8   1       40.02       59.84     93.02 o 
  -4   8   1      650.34      848.98    117.60 o 
  -3   8   1      820.90      783.51     79.95 o 
  -2   8   1      197.43      196.52     53.11 o 
  -1   8   1     2067.75     2120.33    108.65 o 
   0   8   1     3113.34     2838.38    128.19 o 
   1   8   1     4431.48     4444.87    122.69 o 
   2   8   1     3706.45     3690.97    104.05 o 
   3   8   1       96.58       59.58     25.20 o 
   4   8   1       25.72       62.90     27.47 o 
   5   8   1      980.08      851.77    119.72 o 
   6   8   1     3651.46     3685.87    128.26 o 
   7   8   1     1662.37     1231.56    207.16 o 
   8   8   1     2196.07     2164.77    271.72 o 
   9   8   1      387.33      429.70    171.69 o 
  10   8   1      205.05      295.79    167.07 o 
  11   8   1      341.82      394.15    185.96 o 
  12   8   1       77.70      227.80    182.85 o 
  13   8   1      585.77      494.36    153.32 o 
  -9   9   1      493.42      173.17    156.66 o 
  -8   9   1       97.13      -53.61    116.28 o 
  -7   9   1      303.35      290.88    133.71 o 
  -6   9   1      629.19      496.97    187.87 o 
  -5   9   1      123.36      133.19    230.15 o 
  -4   9   1      282.16      217.23     90.11 o 
  -3   9   1     1012.95     1161.91    129.69 o 
  -2   9   1       80.42       36.51     46.30 o 
  -1   9   1     1929.01     2027.44    115.37 o 
   0   9   1       56.44       73.96     57.80 o 
   1   9   1        4.85        5.86     32.94 o 
   2   9   1        4.37       91.64     31.89 o 
   3   9   1       39.60       39.92     27.70 o 
   4   9   1     4004.96     3870.15    120.82 o 
   5   9   1     5550.25     5293.55    217.04 o 
   6   9   1      341.03      358.77    102.69 o 
   7   9   1      755.74      752.41    135.18 o 
   8   9   1     1448.04     1583.63    252.43 o 
   9   9   1     1480.91     1882.05    287.03 o 
  10   9   1      901.75     1155.44    245.66 o 
  11   9   1      848.49      970.36    253.71 o 
  12   9   1      605.91      679.74    162.55 o 
  13   9   1     5320.03     5516.09    377.85 o 
  -9  10   1       29.81       79.22    140.99 o 
  -8  10   1      886.05      777.45    230.91 o 
  -7  10   1     1399.80      941.99    358.76 o 
  -6  10   1     3469.55     3270.67    293.26 o 
  -5  10   1     3023.87     3083.87    510.05 o 
  -4  10   1     3282.20     3351.57    216.77 o 
  -3  10   1      801.69      840.21    122.71 o 
  -2  10   1     1135.99     1377.43    108.28 o 
  -1  10   1      287.64      197.14     61.06 o 
   0  10   1      717.35      792.12     84.60 o 
   1  10   1     2448.70     2428.86    104.50 o 
   2  10   1     3800.29     3709.51    145.19 o 
   3  10   1     3709.24     3650.22    111.72 o 
   4  10   1     2643.27     2498.35    174.57 o 
   5  10   1      476.03      325.99    135.35 o 
   6  10   1      269.73      216.71     78.78 o 
   7  10   1       94.83       75.36     77.75 o 
   8  10   1     1626.21     1798.36    273.79 o 
   9  10   1     1875.34     1974.51    292.05 o 
  10  10   1     1887.86     2566.10    342.42 o 
  11  10   1     1945.29     2170.24    298.58 o 
  12  10   1     1463.22     1679.31    427.99 o 
  13  10   1      305.07      231.24    192.17 o 
  -8  11   1      384.31      382.45    163.40 o 
  -7  11   1       96.43      130.00    137.52 o 
  -6  11   1       63.29      113.55    127.53 o 
  -5  11   1      460.51      461.88    146.64 o 
  -4  11   1      336.10      392.76    109.63 o 
  -3  11   1      338.03      477.60    117.48 o 
  -2  11   1       75.59        8.71     69.44 o 
  -1  11   1      644.24      599.89     85.08 o 
   0  11   1     5497.88     5382.74    192.85 o 
   1  11   1      227.43      197.55     59.32 o 
   2  11   1      133.89       86.56     51.57 o 
   3  11   1        5.09        8.51     35.25 o 
   4  11   1     3751.08     3579.69    205.51 o 
   5  11   1     1580.20     1704.78    152.04 o 
   6  11   1       67.83       59.99     68.03 o 
   7  11   1      287.82      202.29    102.01 o 
   8  11   1     2240.14     2306.35    185.36 o 
   9  11   1     2775.70     2457.03    239.57 o 
  10  11   1       78.83       -2.23     90.03 o 
  11  11   1       31.76      -34.94    103.65 o 
  12  11   1        3.89       74.04    145.15 o 
  13  11   1      853.27     1223.39    224.52 o 
  -7  12   1      177.04      240.68    150.23 o 
  -6  12   1       25.60      -75.36    104.57 o 
  -5  12   1     2347.18     1827.20    302.81 o 
  -4  12   1     2842.05     2463.57    205.51 o 
  -3  12   1     2976.48     2598.78    200.37 o 
  -2  12   1      440.68      361.54    100.65 o 
  -1  12   1     1380.09     1518.85    122.21 o 
   0  12   1      193.10      281.39     75.05 o 
   1  12   1      493.79      418.80    120.04 o 
   2  12   1      552.94      677.96     86.31 o 
   3  12   1     1178.70     1150.86    135.27 o 
   4  12   1     6405.79     6038.18    259.73 o 
   5  12   1     8956.92     9056.00    327.92 o 
   6  12   1     3190.97     2808.23    197.01 o 
   7  12   1     1369.05     1526.81    289.36 o 
   8  12   1     2051.20     1834.82    184.20 o 
   9  12   1      292.99      283.53    127.04 o 
  10  12   1        1.53        9.33    100.72 o 
  11  12   1     1322.17     1515.22    224.34 o 
  12  12   1     2472.94     2680.82    286.59 o 
  13  12   1     3023.34     2703.46    360.12 o 
  -6  13   1       18.30      -25.97    124.14 o 
  -5  13   1        0.73     -125.67    101.48 o 
  -4  13   1      278.17      163.11    102.45 o 
  -3  13   1        6.25       45.45    111.54 o 
  -2  13   1        3.53        7.78     76.62 o 
  -1  13   1       16.25       30.93     78.73 o 
   0  13   1      636.12      677.84     96.20 o 
   1  13   1      135.74       54.20     51.12 o 
   2  13   1     2817.31     2373.08    180.70 o 
   3  13   1       13.68       -9.88     70.12 o 
   4  13   1      521.07      497.53    108.53 o 
   5  13   1      313.90      268.23     93.00 o 
   6  13   1       34.76       39.31     78.68 o 
   7  13   1      701.16      779.81    231.92 o 
   8  13   1      647.08      615.55    126.21 o 
   9  13   1     5538.44     5706.10    390.42 o 
  10  13   1     1979.95     2096.63    255.71 o 
  11  13   1      624.66      811.31    191.12 o 
  12  13   1     1038.01     1076.79    214.31 o 
  -5  14   1       93.31       65.13    125.31 o 
  -4  14   1      163.02      117.11    101.70 o 
  -3  14   1      317.70      281.05    109.88 o 
  -2  14   1        6.04        7.52    102.40 o 
  -1  14   1     2118.65     1953.81    244.84 o 
   0  14   1    10135.88    10251.74    371.16 o 
   1  14   1     4530.43     3549.64    237.65 o 
   2  14   1     5786.57     5901.30    277.94 o 
   3  14   1     1358.53     1280.54    153.95 o 
   4  14   1       15.63       67.48     78.31 o 
   5  14   1      827.71     1157.10    155.61 o 
   6  14   1     3315.78     3019.52    331.24 o 
   7  14   1     1957.61     1857.40    189.75 o 
   8  14   1     4944.59     4494.89    499.75 o 
   9  14   1     2994.25     3362.66    250.99 o 
  10  14   1      585.25      999.49    308.39 o 
  11  14   1      357.33      395.82    245.74 o 
  12  14   1       49.45       -2.36    138.24 o 
  -4  15   1       73.83      199.63    115.38 o 
  -3  15   1      714.63     1106.34    175.64 o 
  -2  15   1       44.58      -29.61     86.71 o 
  -1  15   1      335.53      217.90    146.01 o 
   0  15   1     2270.71     2354.06    269.47 o 
   1  15   1      392.08      423.87    236.65 o 
   2  15   1     1435.39     1708.03    180.53 o 
   3  15   1      320.84      197.28     94.63 o 
   4  15   1      563.82      458.91    143.17 o 
   5  15   1      261.42      254.88    101.64 o 
   6  15   1        4.15      -52.99     79.71 o 
   7  15   1     1960.39     2318.81    216.17 o 
   8  15   1      374.68      249.15    113.76 o 
   9  15   1      374.10      361.66    122.69 o 
  10  15   1      478.14      593.72    177.98 o 
  11  15   1       25.35      175.87    181.33 o 
  -3  16   1     1867.01     1868.70    462.59 o 
  -2  16   1      677.72      372.97    174.41 o 
  -1  16   1      187.50       51.66    128.19 o 
   0  16   1     1224.84     1130.75    220.26 o 
   1  16   1      969.53     1315.76    230.70 o 
   2  16   1     1453.21     1919.30    238.17 o 
   3  16   1     3403.92     3271.94    242.26 o 
   4  16   1     1848.61     2152.21    206.38 o 
   5  16   1      832.09     1198.93    169.28 o 
   6  16   1     1150.68     1175.05    169.40 o 
   7  16   1     2006.74     2089.09    214.05 o 
   8  16   1       47.41      -18.25     90.83 o 
   9  16   1     1280.58     1395.33    190.18 o 
  10  16   1     2255.83     2456.51    247.35 o 
  -1  17   1       19.54     -115.90    133.63 o 
   0  17   1      104.80       81.33    147.13 o 
   1  17   1      927.63     1037.01    212.85 o 
   2  17   1      487.89      429.53    169.00 o 
   3  17   1       96.57      140.10    107.51 o 
   4  17   1      159.52      112.84    100.39 o 
   5  17   1       86.42      135.62    104.10 o 
   6  17   1      296.19      328.80    350.70 o 
   7  17   1      284.20      313.15    125.00 o 
   8  17   1       16.25      -51.13     98.43 o 
   9  17   1       35.14      100.50    113.67 o 
   1  18   1      155.36       20.14    136.03 o 
   2  18   1      841.88      999.94    229.35 o 
   3  18   1      397.75      391.87    176.17 o 
   4  18   1      333.68      437.57    136.90 o 
   5  18   1     2297.80     2421.99    234.28 o 
   6  18   1     4969.51     4437.04    303.20 o 
   7  18   1     3614.09     3221.53    274.78 o 
  -6 -18   2      392.16      289.56    130.34 o 
  -5 -18   2        1.22      -25.25    100.93 o 
  -4 -18   2       47.21       55.10    149.99 o 
  -3 -18   2      169.16      331.46    178.46 o 
  -2 -18   2       29.99      -30.46    184.76 o 
  -8 -17   2     1704.21     1468.26    203.85 o 
  -7 -17   2     1781.45     2015.82    224.29 o 
  -6 -17   2     2286.36     2094.49    229.39 o 
  -5 -17   2     2081.11     1948.31    210.63 o 
  -4 -17   2      793.92      947.79    230.95 o 
  -3 -17   2      165.15      126.26    143.00 o 
  -2 -17   2     2562.87     2456.98    296.92 o 
  -1 -17   2     6295.86     6783.33    468.01 o 
   0 -17   2     4558.69     4431.60   1321.07 o 
   1 -17   2     1208.92     1439.03    260.13 o 
 -10 -16   2      968.32     1026.13    182.01 o 
  -9 -16   2     1509.23     1326.77    191.17 o 
  -8 -16   2     2100.95     1817.52    208.80 o 
  -7 -16   2      101.41        3.03    103.37 o 
  -6 -16   2      539.13      655.36    143.52 o 
  -5 -16   2        0.41      -44.36     83.34 o 
  -4 -16   2      354.02      215.14    105.96 o 
  -3 -16   2      834.93      794.94    262.71 o 
  -2 -16   2        2.74       -7.86    140.40 o 
  -1 -16   2        0.44       10.61    142.56 o 
   0 -16   2       83.51       59.25    128.26 o 
   1 -16   2      863.56      891.00    333.38 o 
   2 -16   2        1.02      -33.79    103.86 o 
 -11 -15   2      269.73      310.62    173.68 o 
 -10 -15   2      885.15      510.44    393.28 o 
  -9 -15   2       31.24      -24.87     94.27 o 
  -8 -15   2      108.51      129.69    100.07 o 
  -7 -15   2      816.89      819.07    150.63 o 
  -6 -15   2     4064.37     3801.44    252.89 o 
  -5 -15   2     6742.41     6218.64    297.46 o 
  -4 -15   2     3870.42     3556.82    272.59 o 
  -3 -15   2     2214.10     2114.66    196.50 o 
  -2 -15   2     1098.67     1242.22    217.13 o 
  -1 -15   2      174.77      265.29    143.47 o 
   0 -15   2        2.49       12.45    117.29 o 
   1 -15   2       92.27       57.97     95.33 o 
   2 -15   2      478.01      552.41    141.34 o 
   3 -15   2     2033.14     2036.64    229.37 o 
   4 -15   2     2937.85     2860.84    473.98 o 
 -11 -14   2      906.78     1104.50    320.18 o 
 -10 -14   2      637.57      337.80    222.78 o 
  -9 -14   2      440.40      338.30    148.31 o 
  -8 -14   2     1570.56     1535.26    220.06 o 
  -7 -14   2     1470.86     1295.52    211.13 o 
  -6 -14   2      230.48      122.67     89.05 o 
  -5 -14   2     1225.04     1039.32    147.80 o 
  -4 -14   2     2308.19     2374.62    232.40 o 
  -3 -14   2       99.28      163.30     86.53 o 
  -2 -14   2     1474.40     1981.90    270.89 o 
  -1 -14   2      176.44      321.64    100.45 o 
   0 -14   2       95.08      102.86     76.35 o 
   1 -14   2     1513.88     1322.20    137.00 o 
   2 -14   2      199.53      128.81     95.69 o 
   3 -14   2       90.88       88.90     99.00 o 
   4 -14   2      176.42      267.97    146.65 o 
   5 -14   2     1118.46     1098.36    221.77 o 
 -12 -13   2     1093.54     1259.22    320.18 o 
 -11 -13   2      482.23      358.92    216.01 o 
 -10 -13   2     1026.49     1010.61    290.93 o 
  -9 -13   2     2392.99     2368.29    252.81 o 
  -8 -13   2     1380.33     1230.10    196.90 o 
  -7 -13   2     2135.90     1625.76    211.43 o 
  -6 -13   2       29.64       68.57    103.22 o 
  -5 -13   2      123.82       -0.28     93.83 o 
  -4 -13   2     1114.14     1145.96    141.68 o 
  -3 -13   2     1641.91     1534.51    155.64 o 
  -2 -13   2     2617.71     2551.43    127.68 o 
  -1 -13   2     1629.36     1662.43    124.81 o 
   0 -13   2     2234.82     2232.12    215.28 o 
   1 -13   2     3697.75     3385.93    186.35 o 
   2 -13   2      206.89       48.12     71.91 o 
   3 -13   2      121.51       82.18     89.03 o 
   4 -13   2     1250.16      945.85    310.14 o 
   5 -13   2     2763.10     2990.08    312.72 o 
   6 -13   2     1644.22     1850.86    316.00 o 
 -12 -12   2     2568.23     2222.64    363.07 o 
 -11 -12   2     2193.01     2508.23    374.86 o 
 -10 -12   2     1382.68     1256.19    281.53 o 
  -9 -12   2     3507.87     4001.39    418.22 o 
  -8 -12   2     3543.29     3175.45    436.24 o 
  -7 -12   2      881.26     1165.35    356.25 o 
  -6 -12   2       22.36       78.81     98.70 o 
  -5 -12   2     3040.23     3211.63    256.75 o 
  -4 -12   2     6760.95     6608.01    342.09 o 
  -3 -12   2     4437.95     4143.64    144.91 o 
  -2 -12   2       70.73      -14.81     46.04 o 
  -1 -12   2       26.33      -46.64     43.60 o 
   0 -12   2      181.82      229.17     89.90 o 
   1 -12   2      261.00      374.14     83.93 o 
   2 -12   2     1166.15     1061.20    129.68 o 
   3 -12   2       44.95       46.57     70.99 o 
   4 -12   2      381.09      509.43    170.22 o 
   5 -12   2     2487.23     2459.08    269.81 o 
   6 -12   2      937.56     1406.25    237.41 o 
   7 -12   2        3.16       32.90    127.40 o 
 -13 -11   2       11.91      114.14    210.75 o 
 -12 -11   2       24.11      147.62    189.78 o 
 -11 -11   2      936.73     1004.23    270.93 o 
 -10 -11   2     2140.63     1841.32    299.14 o 
  -9 -11   2     1033.48      738.89    218.56 o 
  -8 -11   2      252.82      118.36    173.80 o 
  -7 -11   2     2850.99     2489.87    221.64 o 
  -6 -11   2     2920.64     2976.73    359.48 o 
  -5 -11   2      275.43      154.56    100.44 o 
  -4 -11   2        1.55      -19.88     41.99 o 
  -3 -11   2      881.61     1015.38     86.05 o 
  -2 -11   2       18.25       30.80     42.24 o 
  -1 -11   2      838.98      976.45     83.78 o 
   0 -11   2     6131.88     6045.27    222.78 o 
   1 -11   2     2883.31     3104.40    199.42 o 
   2 -11   2     6124.95     6377.67    284.62 o 
   3 -11   2     1416.51     1503.25    137.77 o 
   4 -11   2     2811.62     2429.28    243.62 o 
   5 -11   2      465.89      457.15    140.21 o 
   6 -11   2        0.27     -141.20     94.13 o 
   7 -11   2      100.21       54.35    121.60 o 
   8 -11   2      780.79      751.90    233.94 o 
 -13 -10   2      202.58      -33.40    169.22 o 
 -12 -10   2     1161.59     1351.12    290.37 o 
 -11 -10   2      656.68      662.93    222.38 o 
 -10 -10   2       34.63      150.57    148.34 o 
  -9 -10   2     3588.69     3681.84    367.29 o 
  -8 -10   2     8042.56     7999.36    365.27 o 
  -7 -10   2     3233.71     3237.15    236.73 o 
  -6 -10   2     1665.22     1433.10    168.42 o 
  -5 -10   2      136.77      144.85     58.81 o 
  -4 -10   2     1332.54     1307.07     86.44 o 
  -3 -10   2     4739.91     4802.70    158.21 o 
  -2 -10   2     2431.76     2556.59    118.73 o 
  -1 -10   2      404.92      425.53     59.53 o 
   0 -10   2     8046.51     8163.18    204.64 o 
   1 -10   2     5445.11     5651.73    168.52 o 
   2 -10   2     3545.31     3386.14    168.92 o 
   3 -10   2       15.85       29.57     59.38 o 
   4 -10   2      166.39      128.91     82.86 o 
   5 -10   2      421.32      555.11    151.69 o 
   6 -10   2     4266.74     4567.34    441.74 o 
   7 -10   2      238.04      120.18    126.03 o 
   8 -10   2       12.85       21.23    135.30 o 
 -13  -9   2      276.58      316.04    215.69 o 
 -12  -9   2       15.88       31.25    153.36 o 
 -11  -9   2      473.18      398.62    192.73 o 
 -10  -9   2      269.69      210.59    154.63 o 
  -9  -9   2      147.16      217.44    150.41 o 
  -8  -9   2     2497.23     2966.95    315.24 o 
  -7  -9   2      452.47      496.20    119.08 o 
  -6  -9   2     4623.30     4460.49    171.85 o 
  -5  -9   2        1.30      -42.27     43.21 o 
  -4  -9   2      515.61      461.75     57.09 o 
  -3  -9   2     3210.82     3215.88    119.59 o 
  -2  -9   2     3313.82     3459.66    129.90 o 
  -1  -9   2     1615.82     1743.45    103.38 o 
   0  -9   2        2.42       -9.84     35.03 o 
   1  -9   2      983.29     1078.68     79.45 o 
   2  -9   2      346.34      432.29     58.88 o 
   3  -9   2      746.53      884.10    102.96 o 
   4  -9   2      724.61      881.92    183.60 o 
   5  -9   2     2548.36     2769.01    264.95 o 
   6  -9   2     1172.89     1290.91    203.61 o 
   7  -9   2      374.32      778.60    177.95 o 
   8  -9   2      442.01      949.40    206.64 o 
   9  -9   2      239.66      229.57    145.26 o 
 -13  -8   2     3983.10     3621.49    359.96 o 
 -12  -8   2     2102.56     1322.82    267.90 o 
 -11  -8   2        9.47     -125.30    120.92 o 
 -10  -8   2     1542.60     1767.11    275.15 o 
  -9  -8   2       54.35      122.27    120.28 o 
  -8  -8   2     6301.88     6865.30    275.75 o 
  -7  -8   2    13017.88    12583.63    341.91 o 
  -6  -8   2     4866.61     4882.69    203.25 o 
  -5  -8   2     8083.71     8021.97    271.23 o 
  -4  -8   2    15786.84    15215.40    302.83 o 
  -3  -8   2     1834.79     1787.93    100.15 o 
  -2  -8   2     1289.44     1387.37     82.18 o 
  -1  -8   2      875.16     1007.17     76.77 o 
   0  -8   2     4956.74     5034.56    139.57 o 
   1  -8   2    23134.71    22920.81    394.12 o 
   2  -8   2    11434.52    11222.55    237.87 o 
   3  -8   2     2233.12     2383.46    143.91 o 
   4  -8   2     1412.40     1444.96    154.25 o 
   5  -8   2     4614.09     4924.60    411.83 o 
   6  -8   2      399.04      402.80    127.05 o 
   7  -8   2        7.00      122.88    117.82 o 
   8  -8   2      433.95      396.92    176.71 o 
   9  -8   2       16.79     -146.71     97.80 o 
  10  -8   2     1920.85     2399.00    303.75 o 
 -13  -7   2      655.71      542.40    165.03 o 
 -12  -7   2      145.75      110.63    152.88 o 
 -11  -7   2      923.47     1065.85    241.51 o 
 -10  -7   2       22.41      105.05    128.49 o 
  -9  -7   2     1611.23     1738.58    251.08 o 
  -8  -7   2      431.99      559.75     99.22 o 
  -7  -7   2      133.87      122.95    113.54 o 
  -6  -7   2      542.30      539.17     70.48 o 
  -5  -7   2      957.18     1097.14    102.36 o 
  -4  -7   2     1390.27     1539.83     92.70 o 
  -3  -7   2       53.03       25.61     30.93 o 
  -2  -7   2     8862.90     9191.92    207.87 o 
  -1  -7   2     7191.02     7215.23    181.74 o 
   0  -7   2     2281.58     2376.36    105.52 o 
   1  -7   2      236.12      235.64     58.58 o 
   2  -7   2       44.23       62.67     32.52 o 
   3  -7   2       20.77       15.46     28.72 o 
   4  -7   2       34.02      -14.55     58.65 o 
   5  -7   2     1431.00     1467.89    254.89 o 
   6  -7   2      484.81      400.66    123.36 o 
   7  -7   2     6976.31     6673.78    365.03 o 
   8  -7   2     2330.58     2129.10    248.47 o 
   9  -7   2     2767.42     3320.00    341.23 o 
  10  -7   2      273.63      220.46    212.50 o 
 -13  -6   2     1579.30     1548.93    203.53 o 
 -12  -6   2     2347.38     2524.83    467.28 o 
 -11  -6   2     3349.41     3685.59    365.70 o 
 -10  -6   2     4967.42     5245.43    268.29 o 
  -9  -6   2    11608.77    12684.31    642.12 o 
  -8  -6   2     1511.53     1504.40    216.01 o 
  -7  -6   2      538.14      503.51    142.20 o 
  -6  -6   2      825.06      682.21     88.54 o 
  -5  -6   2     1486.53     1379.17    114.83 o 
  -4  -6   2    42796.45    43024.91    805.28 o 
  -3  -6   2    20966.17    20278.29    361.05 o 
  -2  -6   2     7249.09     6704.15    160.37 o 
  -1  -6   2    22594.47    22120.13    394.55 o 
   0  -6   2    33206.42    34177.04    578.94 o 
   1  -6   2      802.52      729.73     53.93 o 
   2  -6   2      480.56      539.02     52.13 o 
   3  -6   2       18.94       18.59     39.63 o 
   4  -6   2     4053.22     4192.98    188.22 o 
   5  -6   2    10730.19    10661.21    335.70 o 
   6  -6   2     2614.33     2716.05    232.40 o 
   7  -6   2     1507.90     1539.62    195.63 o 
   8  -6   2     2289.01     2380.78    322.02 o 
   9  -6   2      700.03      757.31    176.11 o 
  10  -6   2      347.95      370.36    147.30 o 
  11  -6   2     1830.46     1884.55    594.26 o 
 -13  -5   2      920.73      742.47    234.34 o 
 -12  -5   2      482.10      406.60    123.70 o 
 -11  -5   2      311.10      353.95     91.90 o 
 -10  -5   2     2112.80     2105.16    185.79 o 
  -9  -5   2      765.09     1041.78    205.01 o 
  -8  -5   2        0.83       -5.66    102.82 o 
  -7  -5   2     1140.63     1297.40    186.36 o 
  -6  -5   2     3520.40     4007.29    275.71 o 
  -5  -5   2     2149.44     2385.51    110.45 o 
  -4  -5   2      167.32      232.93     45.43 o 
  -3  -5   2     5202.44     5966.00    140.49 o 
  -2  -5   2     1694.61     1675.99     70.34 o 
  -1  -5   2     1032.44     1112.24     99.37 o 
   0  -5   2      432.62      579.00     52.09 o 
   1  -5   2     4246.24     4107.09    127.72 o 
   2  -5   2      257.87      279.10     33.27 o 
   3  -5   2     1152.96     1092.89     96.26 o 
   4  -5   2      772.08      804.75     96.16 o 
   5  -5   2     1368.86     1237.87    120.33 o 
   6  -5   2     1029.28     1201.27    239.16 o 
   7  -5   2      223.94      308.14    156.59 o 
   8  -5   2      431.77      346.25    125.31 o 
   9  -5   2      146.39      250.90    121.38 o 
  10  -5   2     1897.79     2039.58    513.28 o 
  11  -5   2     1549.91     1479.72    379.41 o 
 -13  -4   2     1530.56     1498.34    295.00 o 
 -12  -4   2      199.13      127.16     79.01 o 
 -11  -4   2      936.84     1001.19    200.93 o 
 -10  -4   2     1549.51     1519.04    137.14 o 
  -9  -4   2     4290.29     4594.17    353.26 o 
  -8  -4   2     7335.65     7326.54    423.80 o 
  -7  -4   2     4355.54     4540.45    307.67 o 
  -6  -4   2    11193.65    11032.53    490.36 o 
  -5  -4   2    11867.51    11546.49    487.57 o 
  -4  -4   2     7784.50     8163.98    205.63 o 
  -3  -4   2     2502.47     2675.93    160.52 o 
  -2  -4   2     1041.05      996.38     63.35 o 
  -1  -4   2    10439.05    10784.72    207.64 o 
   0  -4   2    26686.89    25974.33    434.62 o 
   1  -4   2    14464.74    13359.27    261.00 o 
   2  -4   2     8587.37     8824.67    167.17 o 
   3  -4   2     9400.94     9422.62    259.53 o 
   4  -4   2     7507.00     7059.65    229.45 o 
   5  -4   2        1.07       21.34     47.10 o 
   6  -4   2     1726.45     1417.97    235.50 o 
   7  -4   2     2329.89     2239.39    210.17 o 
   8  -4   2     3880.65     3589.33    566.00 o 
   9  -4   2     5403.40     5639.53    457.88 o 
  10  -4   2     3416.37     2376.79    254.39 o 
  11  -4   2      405.58      395.21    149.39 o 
  12  -4   2       77.66       26.56    127.28 o 
 -13  -3   2      227.69       84.98    106.97 o 
 -12  -3   2      439.83      453.90    125.67 o 
 -11  -3   2     1894.76     1873.85    158.28 o 
 -10  -3   2     3242.79     3185.57    183.79 o 
  -9  -3   2     2935.93     2943.44    169.99 o 
  -8  -3   2       46.66       18.09    102.03 o 
  -7  -3   2      123.60       22.88     85.29 o 
  -6  -3   2        0.90       20.01     70.94 o 
  -5  -3   2      516.76      551.34    109.44 o 
  -4  -3   2      184.11      223.74     71.26 o 
  -3  -3   2    19220.73    20227.82    473.92 o 
  -2  -3   2     2035.14     1926.18     76.03 o 
  -1  -3   2     7366.97     7292.36    147.90 o 
   0  -3   2     3345.87     3971.81    103.12 o 
   1  -3   2     2270.52     2483.99     85.17 o 
   2  -3   2     7018.27     7456.38    200.35 o 
   3  -3   2      524.16      603.92     67.59 o 
   4  -3   2     1166.86     1174.39    165.34 o 
   5  -3   2       33.43       33.13     44.97 o 
   6  -3   2       52.86       95.72     75.47 o 
   7  -3   2      220.03      340.69    105.60 o 
   8  -3   2      453.70      474.89    128.49 o 
   9  -3   2      558.71      706.65    152.72 o 
  10  -3   2        2.67       49.32     97.42 o 
  11  -3   2       68.69       27.39    108.04 o 
  12  -3   2        1.89     -118.19    166.71 o 
 -13  -2   2     2785.90     2984.45    272.39 o 
 -12  -2   2      851.89     1583.71    293.48 o 
 -11  -2   2      586.08      524.79    185.96 o 
 -10  -2   2     1684.94     1431.26    185.84 o 
  -9  -2   2     2149.86     2557.29    200.77 o 
  -8  -2   2     2067.42     2246.58    200.94 o 
  -4  -2   2    40675.02    42137.45   1324.50 o 
  -3  -2   2     1085.92      916.48     93.50 o 
  -2  -2   2     3541.54     3765.17    126.52 o 
  -1  -2   2    14515.89    13757.33    263.92 o 
   0  -2   2    11921.38    10943.52    194.18 o 
   1  -2   2     5398.57     5677.85    106.84 o 
   2  -2   2     8632.83     8443.54    207.27 o 
   3  -2   2     5472.10     5286.56    164.32 o 
   4  -2   2    13986.99    13085.33    240.22 o 
   5  -2   2    15516.94    14708.39    324.25 o 
   6  -2   2     9369.91     8803.06    271.22 o 
   7  -2   2      760.88      824.49    181.33 o 
   8  -2   2      432.43      604.18    177.51 o 
   9  -2   2     4202.13     3592.60    485.58 o 
  10  -2   2     2966.71     2762.93    456.05 o 
  11  -2   2      876.65     1090.52    289.42 o 
  12  -2   2      614.84      543.96    158.55 o 
 -13  -1   2     3005.10     3076.15    413.28 o 
 -12  -1   2      806.54      723.42    225.41 o 
 -11  -1   2      163.12      106.41    131.12 o 
 -10  -1   2       45.36      -22.60     73.91 o 
  -9  -1   2      907.06      792.08    159.02 o 
  -8  -1   2      444.77      794.76    247.41 o 
  -7  -1   2     1621.69     1747.19    198.87 o 
  -6  -1   2     5592.41     5654.60    313.49 o 
  -5  -1   2     2276.77     2030.70    170.89 o 
  -4  -1   2     1701.38     1480.72    142.60 o 
  -2  -1   2    29846.14    30874.54    676.44 o 
  -1  -1   2     2580.02     2948.62     52.13 o 
   0  -1   2     9693.64     9353.06    142.42 o 
   1  -1   2     4064.36     4207.40     74.88 o 
   2  -1   2    28385.07    27802.94    506.59 o 
   3  -1   2      125.36       64.83     28.96 o 
   4  -1   2      202.22      268.43     59.86 o 
   5  -1   2     5687.88     5831.97    236.93 o 
   6  -1   2      208.79      437.75    127.69 o 
   7  -1   2       75.36       34.72     53.20 o 
   8  -1   2      230.72       79.95    107.92 o 
   9  -1   2       23.80       45.11    103.70 o 
  10  -1   2     1662.30     1384.28    262.00 o 
  11  -1   2      325.37      490.84    194.25 o 
  12  -1   2      121.81       39.97    108.93 o 
  13  -1   2      198.10      146.85    139.56 o 
 -13   0   2      345.94      374.52    142.55 o 
 -12   0   2      496.74      932.04    186.37 o 
 -11   0   2       35.48      -44.88    115.66 o 
 -10   0   2     2739.52     3049.68    355.18 o 
  -9   0   2     9597.34     8963.29    358.14 o 
  -8   0   2     2848.20     2839.47    189.33 o 
  -7   0   2      921.61     1027.97    119.25 o 
  -6   0   2     2049.90     2280.11    190.66 o 
  -5   0   2     3960.02     4462.34    255.14 o 
  -4   0   2    18376.63    18297.78    651.77 o 
  -3   0   2    26424.85    27232.34    889.45 o 
  -2   0   2     5233.83     5357.11    168.17 o 
  -1   0   2    14458.92    14347.36    383.63 o 
   0   0   2    38498.52    39401.37    589.80 o 
   1   0   2    26445.76    26184.16    400.93 o 
   2   0   2    63962.18    64093.57    951.39 o 
   3   0   2     3852.95     3922.88    171.39 o 
   4   0   2    18415.37    18878.10    478.06 o 
   5   0   2    51158.77    48079.00   1571.91 o 
   6   0   2    26687.77    26001.89    967.97 o 
   7   0   2     5017.53     4697.07    327.52 o 
   8   0   2      625.74      748.69    172.65 o 
   9   0   2     6534.53     5933.34    425.64 o 
  10   0   2       83.38      184.04    134.63 o 
  11   0   2      617.52      693.85    210.11 o 
  12   0   2      522.60      655.27    216.49 o 
  13   0   2     2014.21     1970.14    251.63 o 
 -13   1   2      865.01      726.90    183.13 o 
 -12   1   2      296.26      442.21    155.45 o 
 -11   1   2      985.03      805.19    272.16 o 
 -10   1   2      556.62      719.68    148.83 o 
  -9   1   2     1581.42     1824.26    283.68 o 
  -8   1   2        0.32      112.59     74.09 o 
  -7   1   2      154.21      158.92     74.20 o 
  -6   1   2       20.41      147.19     62.20 o 
  -5   1   2     2683.01     2408.60    178.86 o 
  -4   1   2    22856.64    21985.68    751.80 o 
  -3   1   2    59501.32    61937.80   1878.06 o 
  -2   1   2    24127.70    24522.41    706.76 o 
  -1   1   2     2086.47     1954.00     64.25 o 
   0   1   2      367.56      260.89     19.62 o 
   1   1   2      422.80      349.41     24.89 o 
   2   1   2     9218.35     9636.57    198.37 o 
   3   1   2      308.92      213.72     43.57 o 
   4   1   2     6702.84     6911.56    217.43 o 
   5   1   2     6718.79     7061.83    345.21 o 
   6   1   2      874.99     1105.46    155.59 o 
   7   1   2       81.30      167.39     95.97 o 
   8   1   2      291.21      253.47    117.01 o 
   9   1   2      415.21      279.29    137.57 o 
  10   1   2      124.58       19.77    111.19 o 
  11   1   2      291.49      181.10    140.52 o 
  12   1   2       82.78       23.04    127.69 o 
  13   1   2      124.27       22.80    149.29 o 
 -12   2   2        4.35      -42.73    109.90 o 
 -11   2   2      232.39      179.23    120.39 o 
 -10   2   2       10.72      -33.43     88.43 o 
  -9   2   2      272.50      129.90    104.50 o 
  -8   2   2     2659.57     2716.58    163.56 o 
  -7   2   2        8.42       55.32     53.62 o 
  -6   2   2     8716.56     8803.76    257.24 o 
  -5   2   2    16867.44    17010.50    390.20 o 
  -4   2   2     1041.56     1230.19     95.51 o 
  -3   2   2      163.37      306.03     43.15 o 
  -2   2   2       26.98        7.67     26.40 o 
  -1   2   2     6015.79     6206.63    147.92 o 
   0   2   2     7523.23     7680.13    146.39 o 
   1   2   2    29524.09    28757.36    400.24 o 
   2   2   2    12734.71    13224.68    199.39 o 
   3   2   2    15112.81    15109.67    295.81 o 
   4   2   2    23838.07    24617.22    813.17 o 
   5   2   2      668.71      577.16    100.51 o 
   6   2   2     2893.37     2876.80    211.62 o 
   7   2   2      119.81      316.28    108.16 o 
   8   2   2      374.04      320.98    121.00 o 
   9   2   2    19349.80    19703.66    842.83 o 
  10   2   2    25188.62    24587.09   1029.50 o 
  11   2   2     6241.79     6346.30    459.51 o 
  12   2   2     4039.03     3103.09    351.91 o 
  13   2   2     1051.95     1938.24    324.33 o 
 -12   3   2       18.23        1.34    117.46 o 
 -11   3   2     1789.70     1401.76    215.16 o 
 -10   3   2     4156.46     4006.79    741.76 o 
  -9   3   2     6698.20     6252.30    339.94 o 
  -8   3   2    12030.25    12368.37    479.25 o 
  -7   3   2     1621.29     1623.19    124.73 o 
  -6   3   2       53.04       20.32     48.96 o 
  -5   3   2      420.25      455.19     66.75 o 
  -4   3   2     1152.34     1101.54     67.12 o 
  -3   3   2     1894.83     1929.52    193.48 o 
  -2   3   2     3537.56     3420.55     96.95 o 
  -1   3   2     5134.68     5188.97    144.83 o 
   0   3   2    21722.60    21552.86    361.56 o 
   1   3   2    33822.89    33125.48    529.81 o 
   2   3   2     5004.09     5025.41     90.89 o 
   3   3   2     2629.26     2750.51     89.80 o 
   4   3   2       13.37      -11.33     31.69 o 
   5   3   2     2977.85     3165.95    147.28 o 
   6   3   2     2810.02     2930.12    203.57 o 
   7   3   2      591.07      568.39    121.95 o 
   8   3   2       15.33       31.80     76.68 o 
   9   3   2       51.12      -39.30     81.06 o 
  10   3   2       12.71      -28.46     82.34 o 
  11   3   2       47.57       79.95    107.53 o 
  12   3   2       87.31      159.41    135.50 o 
  13   3   2        8.61      163.72    182.45 o 
 -12   4   2      106.52      112.56    138.76 o 
 -11   4   2      486.96      561.30    171.73 o 
 -10   4   2     3289.67     2866.92    275.73 o 
  -9   4   2      891.30      962.82    175.22 o 
  -8   4   2     1007.49      981.55    168.13 o 
  -7   4   2     1003.22     1287.53    172.57 o 
  -6   4   2      507.08      671.27    131.24 o 
  -5   4   2     5540.34     5343.95    268.44 o 
  -4   4   2    19368.93    18982.34    356.89 o 
  -3   4   2     4237.67     3562.42     99.49 o 
  -2   4   2    20881.55    21520.82    339.82 o 
  -1   4   2     6999.36     6971.03    159.00 o 
   0   4   2      567.48      490.74     39.50 o 
   1   4   2     1718.23     1590.58     56.04 o 
   2   4   2      264.96      251.83     46.50 o 
   3   4   2    13082.30    13173.92    207.50 o 
   4   4   2    10876.72    10396.85    280.47 o 
   5   4   2    28910.55    28945.52    689.13 o 
   6   4   2     7603.97     7182.33    252.93 o 
   7   4   2    10325.38    11347.07    367.42 o 
   8   4   2     5069.22     5136.18    373.59 o 
   9   4   2      115.46       93.29     79.80 o 
  10   4   2    11092.14    11273.45    428.16 o 
  11   4   2     2015.38     2259.53    223.82 o 
  12   4   2     1089.15     1528.71    298.50 o 
  13   4   2     2266.50     2016.76    331.02 o 
 -11   5   2     1649.05     1672.17    543.25 o 
 -10   5   2      552.11      442.23    236.13 o 
  -9   5   2      169.06      198.50    225.97 o 
  -8   5   2     5807.19     6733.76    381.20 o 
  -7   5   2     2824.81     2788.82    251.32 o 
  -6   5   2     4981.50     4751.02    269.26 o 
  -5   5   2    12007.68    11616.45    257.83 o 
  -4   5   2    14431.60    13677.54    281.82 o 
  -3   5   2     5332.99     4896.71    125.27 o 
  -2   5   2      852.08      728.34     51.60 o 
  -1   5   2       42.46       53.89     26.66 o 
   0   5   2    19463.36    20395.17    324.50 o 
   1   5   2    18541.33    18080.75    290.92 o 
   2   5   2    16214.72    16577.15    297.73 o 
   3   5   2     7752.25     7455.22    210.56 o 
   4   5   2     5016.50     5234.00    127.39 o 
   5   5   2      983.54      980.03     93.74 o 
   6   5   2      325.30      341.33     63.54 o 
   7   5   2       59.15       17.11     49.99 o 
   8   5   2       10.59       -5.19     60.70 o 
   9   5   2      762.11      751.56    206.84 o 
  10   5   2       80.66      -12.03     72.32 o 
  11   5   2      275.99      134.06    100.79 o 
  12   5   2      121.54       22.08    153.68 o 
  13   5   2      256.21      -94.45    138.13 o 
  14   5   2       57.59      -47.43    161.41 o 
 -11   6   2       61.40       93.89    138.53 o 
 -10   6   2     1193.98     1074.86    209.13 o 
  -9   6   2      393.32      317.00    227.88 o 
  -8   6   2      767.46      632.78    153.88 o 
  -7   6   2      153.39      278.41    112.47 o 
  -6   6   2      789.61      750.24    156.86 o 
  -5   6   2     1466.56     1516.29    149.26 o 
  -4   6   2      631.34      696.46     66.87 o 
  -3   6   2       55.89       21.20     31.11 o 
  -2   6   2      762.58      808.75     57.23 o 
  -1   6   2    32750.51    33168.75    506.12 o 
   0   6   2    15046.81    13694.05    330.75 o 
   1   6   2    19037.28    18645.74    345.22 o 
   2   6   2     6178.82     5710.05    139.15 o 
   3   6   2    18200.82    18153.20    412.23 o 
   4   6   2     1724.68     1695.95    193.25 o 
   5   6   2     5892.44     5939.01    163.27 o 
   6   6   2     9840.85    10562.61    312.80 o 
   7   6   2     6110.63     6094.48    373.15 o 
   8   6   2     7542.71     7926.93    295.86 o 
   9   6   2     5229.67     5611.76    256.99 o 
  10   6   2     1263.55     1287.19    259.53 o 
  11   6   2      161.55      186.38    107.50 o 
  12   6   2      542.27      692.87    167.17 o 
  13   6   2      734.22      751.32    248.21 o 
  14   6   2     3873.46     3958.59    481.91 o 
 -10   7   2     2933.98     3014.34    919.07 o 
  -9   7   2     2811.89     3093.76    305.80 o 
  -8   7   2      450.81      541.60    156.64 o 
  -7   7   2       92.42      -21.27     90.36 o 
  -6   7   2      508.93      532.89    136.01 o 
  -5   7   2     1177.77     1002.28    154.65 o 
  -4   7   2     8871.35     9077.15    203.58 o 
  -3   7   2    12615.02    11992.60    260.03 o 
  -2   7   2    23636.84    23895.05    399.11 o 
  -1   7   2    20058.55    20428.35    348.46 o 
   0   7   2     1386.49     1294.36     96.46 o 
   1   7   2     3461.88     3758.30    122.23 o 
   2   7   2      337.82      306.96     41.47 o 
   3   7   2     4567.97     4405.71    115.15 o 
   4   7   2     4462.10     4330.57    276.30 o 
   5   7   2    14295.98    14439.22    374.60 o 
   6   7   2     7875.79     7933.91    159.13 o 
   7   7   2     1767.30     1793.45    115.66 o 
   8   7   2     2801.30     2294.77    280.01 o 
   9   7   2      220.79      294.60    154.15 o 
  10   7   2     1120.92     1433.28    184.31 o 
  11   7   2      577.34      465.58    140.93 o 
  12   7   2     1522.33     1406.14    206.80 o 
  13   7   2      468.99      674.15    197.79 o 
  14   7   2       17.57      -44.48    187.71 o 
 -10   8   2      180.80      -77.08    317.47 o 
  -9   8   2      227.44      171.74    132.68 o 
  -8   8   2      720.69      744.64    178.28 o 
  -7   8   2      136.78      -64.23     96.04 o 
  -6   8   2      704.03      730.83    157.19 o 
  -5   8   2     5955.85     6179.65    326.18 o 
  -4   8   2    11136.63    11001.63    451.00 o 
  -3   8   2      797.54      848.95     69.15 o 
  -2   8   2      200.02      193.48     46.04 o 
  -1   8   2      467.20      534.09     56.74 o 
   0   8   2      994.06      946.10     91.94 o 
   1   8   2      321.23      275.88     49.31 o 
   2   8   2        3.17      -15.26     28.64 o 
   3   8   2      466.01      473.33     44.82 o 
   4   8   2    11160.96    11317.99    320.20 o 
   5   8   2     2724.05     2515.00    206.87 o 
   6   8   2      417.54      405.07     82.13 o 
   7   8   2     2353.37     2115.22    186.89 o 
   8   8   2     1096.88     1061.88    155.82 o 
   9   8   2     4871.81     5136.65    658.78 o 
  10   8   2     9333.17    10167.69    439.36 o 
  11   8   2     3754.29     3913.78    384.59 o 
  12   8   2     4007.48     3735.93    327.84 o 
  13   8   2     3071.57     3053.56    593.78 o 
  -9   9   2     3995.97     2743.36    307.06 o 
  -8   9   2     4640.50     4191.49    504.15 o 
  -7   9   2     2961.70     2845.99    281.43 o 
  -6   9   2     3658.83     4142.59    387.02 o 
  -5   9   2      313.95      370.89    224.34 o 
  -4   9   2       63.76        0.29     69.78 o 
  -3   9   2     1336.42     1371.29    106.95 o 
  -2   9   2     2628.34     2455.79    164.21 o 
  -1   9   2     5682.14     5347.42    177.06 o 
   0   9   2     7476.02     6857.57    234.99 o 
   1   9   2     8000.59     8307.40    218.63 o 
   2   9   2     8653.40     8466.01    214.90 o 
   3   9   2    12580.66    12289.12    336.00 o 
   4   9   2      330.67      224.55    110.41 o 
   5   9   2     1677.66     1548.66    157.71 o 
   6   9   2     3701.42     3341.09    251.09 o 
   7   9   2    11666.57    11839.58    366.57 o 
   8   9   2     5929.85     6306.03    320.58 o 
   9   9   2     3796.49     4211.84    287.24 o 
  10   9   2      132.94      158.90    100.26 o 
  11   9   2       89.84      -19.41     97.52 o 
  12   9   2      334.14      488.65    149.84 o 
  13   9   2        0.28       78.45    128.45 o 
  -9  10   2       96.98       -2.35    142.24 o 
  -8  10   2       29.20      -87.32    153.88 o 
  -7  10   2      151.71       95.02    122.09 o 
  -6  10   2       50.33      -54.19     92.66 o 
  -5  10   2      323.11      169.49    274.83 o 
  -4  10   2      309.14      241.21     89.24 o 
  -3  10   2       72.41      175.36     83.31 o 
  -2  10   2     2544.98     2544.70    183.20 o 
  -1  10   2     2198.23     2372.37    132.31 o 
   0  10   2     1133.76     1217.06    197.44 o 
   1  10   2      310.80      394.94     66.00 o 
   2  10   2     2270.99     2221.86    178.98 o 
   3  10   2       96.42       98.76     42.52 o 
   4  10   2    13542.04    12769.60    400.21 o 
   5  10   2    17365.36    16447.26    468.88 o 
   6  10   2     6680.96     6064.46    296.43 o 
   7  10   2      999.72     1156.94    134.68 o 
   8  10   2     1771.66     1911.12    206.38 o 
   9  10   2        5.94       36.22     96.45 o 
  10  10   2        0.70        0.00     92.73 o 
  11  10   2       76.22      -73.39    146.74 o 
  12  10   2      235.34      351.84    146.15 o 
  13  10   2     3484.80     3900.60    334.34 o 
  -8  11   2      558.85      585.67    252.67 o 
  -7  11   2     1118.03     1086.12    224.66 o 
  -6  11   2     3958.49     3693.55    313.75 o 
  -5  11   2     9374.09     9838.20    683.01 o 
  -4  11   2     7462.73     7345.33    465.80 o 
  -3  11   2     3102.20     3491.32    257.71 o 
  -2  11   2     3130.14     2742.05    233.80 o 
  -1  11   2     1144.54     1053.18    103.61 o 
   0  11   2     3073.22     3287.13    199.33 o 
   1  11   2    13760.04    14265.72    371.97 o 
   2  11   2     8229.45     7550.40    220.44 o 
   3  11   2     7643.40     7822.39    284.51 o 
   4  11   2     9132.33     8839.53    308.76 o 
   5  11   2     5957.74     5881.40    251.67 o 
   6  11   2      513.73      324.20    112.36 o 
   7  11   2      172.91        6.37     72.71 o 
   8  11   2     4189.00     4131.11    317.85 o 
   9  11   2     1836.68     1896.06    345.81 o 
  10  11   2     2653.87     2950.16    272.78 o 
  11  11   2      918.56     1166.27    279.25 o 
  12  11   2     1771.32     2033.36    312.41 o 
  13  11   2     2482.78     2755.20    300.66 o 
  -7  12   2      749.16      818.67    202.68 o 
  -6  12   2      370.02      124.09    130.22 o 
  -5  12   2       32.55       18.68    111.74 o 
  -4  12   2       36.26      -24.42     78.19 o 
  -3  12   2      288.39      237.12     99.53 o 
  -2  12   2      462.23      527.45    111.58 o 
  -1  12   2        2.66      -10.42     54.02 o 
   0  12   2     4719.46     4323.63    184.19 o 
   1  12   2      543.60      606.29     87.72 o 
   2  12   2       43.61       84.36     56.02 o 
   3  12   2     2173.72     1792.71    156.24 o 
   4  12   2      561.04      519.59    106.17 o 
   5  12   2     3798.72     3708.86    219.91 o 
   6  12   2       98.19      -17.08     70.12 o 
   7  12   2      124.06       13.95     71.94 o 
   8  12   2     1036.01     1330.09    254.39 o 
   9  12   2     3233.80     3043.02    376.66 o 
  10  12   2      795.02      796.31    171.73 o 
  11  12   2      514.64      527.35    159.99 o 
  12  12   2      753.73      734.02    230.87 o 
  13  12   2      135.10      382.47    163.61 o 
  -6  13   2      292.32      123.27    149.29 o 
  -5  13   2     1811.76     1975.52    257.75 o 
  -4  13   2     5084.95     4854.69    369.00 o 
  -3  13   2     4986.01     4873.05    732.93 o 
  -2  13   2     3649.36     4236.07    282.18 o 
  -1  13   2    12103.03    12150.53    533.28 o 
   0  13   2     1976.64     2303.07    176.05 o 
   1  13   2     2882.64     2890.13    177.22 o 
   2  13   2      760.46      937.15    236.42 o 
   3  13   2      175.40      180.82     89.67 o 
   4  13   2     2531.14     2494.41    247.63 o 
   5  13   2     7530.86     7231.61    366.36 o 
   6  13   2     6392.03     6171.73    312.89 o 
   7  13   2     5744.64     5535.95    270.86 o 
   8  13   2     8524.50     8019.70    336.58 o 
   9  13   2     2121.04     2699.62    227.59 o 
  10  13   2       33.35      140.82    125.80 o 
  11  13   2      566.11      619.62    261.08 o 
  12  13   2     2012.24     1875.65    269.99 o 
  -5  14   2      125.77       17.92    119.24 o 
  -4  14   2      136.31      212.83    119.10 o 
  -3  14   2      258.54      463.05    191.04 o 
  -2  14   2      744.60      871.54    147.92 o 
  -1  14   2      542.73      467.03    112.80 o 
   0  14   2     2846.92     2875.89    481.75 o 
   1  14   2      258.15      121.81     92.45 o 
   2  14   2      597.74      738.70    129.95 o 
   3  14   2      194.70      142.89     87.40 o 
   4  14   2      412.87      398.05    109.93 o 
   5  14   2      159.29      286.92    158.10 o 
   6  14   2     1851.44     1571.73    172.51 o 
   7  14   2     6415.27     6125.20    300.75 o 
   8  14   2       66.90      141.85     97.22 o 
   9  14   2     1788.79     1849.29    233.77 o 
  10  14   2     2622.97     2943.44    305.42 o 
  11  14   2     1092.09     1059.29    221.27 o 
  12  14   2     2234.73     2468.43    392.12 o 
  -4  15   2        0.97      -94.87     87.29 o 
  -3  15   2       15.99       20.51     97.53 o 
  -2  15   2      258.51      343.93    118.56 o 
  -1  15   2     1632.62     2007.98    266.28 o 
   0  15   2     6233.80     5642.29   1192.58 o 
   1  15   2     3543.40     4054.16    633.75 o 
   2  15   2     7251.12     7420.01    322.87 o 
   3  15   2     5577.12     5862.94    364.98 o 
   4  15   2      268.04      271.99    121.55 o 
   5  15   2      371.45      400.60    174.53 o 
   6  15   2      465.93      536.84    125.26 o 
   7  15   2     1013.43      869.39    151.96 o 
   8  15   2     5024.32     4568.84    289.26 o 
   9  15   2     1831.91     1686.24    202.00 o 
  10  15   2     1698.58     1716.98    361.63 o 
  11  15   2      466.60      587.36    185.89 o 
  -3  16   2     1263.80     1292.47    246.81 o 
  -2  16   2      469.39      809.91    226.69 o 
  -1  16   2        4.41     -116.68    119.29 o 
   0  16   2      453.90      409.91    163.42 o 
   1  16   2     1174.59     1080.89    216.06 o 
   2  16   2     1139.60     1181.25    168.68 o 
   3  16   2     1792.36     2076.54    203.05 o 
   4  16   2       65.02       93.82     94.80 o 
   5  16   2       33.37      176.64     99.51 o 
   6  16   2       13.71      -31.43     86.01 o 
   7  16   2      783.48      987.27    192.61 o 
   8  16   2      482.03      462.31    134.96 o 
   9  16   2       67.55       54.76    106.11 o 
  10  16   2       28.26     -130.59    108.55 o 
  -1  17   2     1129.44     1553.66    272.92 o 
   0  17   2      801.24      685.45    199.73 o 
   1  17   2      256.58      162.05    146.58 o 
   2  17   2     3016.33     2743.70    312.60 o 
   3  17   2     4213.29     3985.64    808.12 o 
   4  17   2     1442.15     1092.83    169.56 o 
   5  17   2      984.01      951.69    163.43 o 
   6  17   2     2329.91     2074.47    215.73 o 
   7  17   2     1835.59     1695.02    205.42 o 
   8  17   2        5.44       67.53    104.94 o 
   9  17   2      692.10      862.37    292.37 o 
   1  18   2     1574.29     1654.68    280.07 o 
   2  18   2      557.02      409.88    178.92 o 
   3  18   2       47.10      246.07    163.51 o 
   4  18   2        5.15       33.19    107.10 o 
   5  18   2        6.54      168.75    113.98 o 
   6  18   2      333.63      263.35    129.16 o 
   7  18   2      261.60      380.64    152.04 o 
   8  18   2        3.02       37.43    109.81 o 
  -6 -18   3      245.30      230.12    126.15 o 
  -5 -18   3      153.50      161.98    119.62 o 
  -4 -18   3        1.16      -56.06    148.57 o 
  -3 -18   3      103.96      -17.74    170.73 o 
  -8 -17   3     1338.63     1233.80    188.44 o 
  -7 -17   3       16.99      -24.99    100.80 o 
  -6 -17   3      296.29      189.97    113.35 o 
  -5 -17   3       34.29       73.14    106.20 o 
  -4 -17   3      441.52      529.13    136.41 o 
  -3 -17   3      273.54       98.17    143.72 o 
  -2 -17   3        3.04      -92.52    122.38 o 
  -1 -17   3      216.38       41.76    140.84 o 
   0 -17   3      406.46      463.43    238.88 o 
  -9 -16   3      114.33      262.67    125.40 o 
  -8 -16   3       36.41       84.28    107.77 o 
  -7 -16   3      389.63      524.93    135.53 o 
  -6 -16   3     2314.23     2244.67    217.82 o 
  -5 -16   3     2598.37     2746.25    228.16 o 
  -4 -16   3     2196.94     1995.23    202.74 o 
  -3 -16   3      914.04     1062.72    161.66 o 
  -2 -16   3       67.07      -14.43    120.14 o 
  -1 -16   3     1726.03     1777.70    462.62 o 
   0 -16   3     2464.08     2747.27    316.81 o 
   1 -16   3      739.52      723.10    190.41 o 
   2 -16   3      219.49      103.71    120.39 o 
 -10 -15   3      534.63      560.34    260.16 o 
  -9 -15   3     3149.72     3204.69    306.63 o 
  -8 -15   3     4044.92     3475.89    474.26 o 
  -7 -15   3      432.18      329.48    149.86 o 
  -6 -15   3      145.92      268.63    107.09 o 
  -5 -15   3      315.47      227.29    106.63 o 
  -4 -15   3      381.28      459.06    122.08 o 
  -3 -15   3      165.67      170.58     97.06 o 
  -2 -15   3      542.69      538.18    190.62 o 
  -1 -15   3      372.54      564.99    172.37 o 
   0 -15   3     1597.84     1757.23    379.65 o 
   1 -15   3     1521.14     1660.45    207.96 o 
   2 -15   3       78.66      -35.00     91.34 o 
   3 -15   3     1180.04     1348.99    285.06 o 
   4 -15   3       58.70       54.29    136.71 o 
 -11 -14   3      745.74      819.23    279.14 o 
 -10 -14   3      708.39      296.99    228.60 o 
  -9 -14   3       68.66       62.02    121.44 o 
  -8 -14   3      365.10      388.07    139.55 o 
  -7 -14   3      104.54      -38.64    126.18 o 
  -6 -14   3       66.53      123.44    122.59 o 
  -5 -14   3      374.92      309.47    293.68 o 
  -4 -14   3       26.84      -62.63     67.84 o 
  -3 -14   3     2021.22     1889.12    328.52 o 
  -2 -14   3     2657.15     2414.25    445.56 o 
  -1 -14   3      686.82      550.12     96.50 o 
   0 -14   3      720.17      856.07    116.67 o 
   1 -14   3       17.54      113.88     84.14 o 
   2 -14   3      159.05        4.08     77.89 o 
   3 -14   3      242.06      207.65    109.00 o 
   4 -14   3     2533.11     2393.53    624.19 o 
   5 -14   3     3522.24     4704.73    534.28 o 
 -11 -13   3      247.83      126.34    200.70 o 
 -10 -13   3        6.91     -209.95    139.97 o 
  -9 -13   3     1683.20     1412.44    243.63 o 
  -8 -13   3      610.68      377.15    135.63 o 
  -7 -13   3     2157.96     2338.40    288.42 o 
  -6 -13   3     1201.37     1042.77    253.23 o 
  -5 -13   3     4547.26     4934.77    315.96 o 
  -4 -13   3     7402.91     8973.29    602.43 o 
  -3 -13   3     2495.54     2648.32    257.43 o 
  -2 -13   3      399.03      297.77     63.09 o 
  -1 -13   3       25.36      -23.43     48.75 o 
   0 -13   3      891.44      807.63    106.80 o 
   1 -13   3     1976.15     1999.75    151.17 o 
   2 -13   3     2215.82     2209.37    173.85 o 
   3 -13   3        2.10      -27.25     70.83 o 
   4 -13   3       76.08      100.34    121.68 o 
   5 -13   3     2539.92     2261.44    271.15 o 
   6 -13   3      249.93      231.74    155.27 o 
 -11 -12   3        1.42     -105.77    163.40 o 
 -10 -12   3       73.35      -61.85    151.20 o 
  -9 -12   3       75.24       37.46    148.49 o 
  -8 -12   3        1.21      197.63    114.59 o 
  -7 -12   3     1314.50     1275.28    184.82 o 
  -6 -12   3      220.45      300.49    116.36 o 
  -5 -12   3      115.58       61.75     99.91 o 
  -4 -12   3      333.43      510.48    139.75 o 
  -3 -12   3       97.81       78.21     55.28 o 
  -2 -12   3      195.67      224.01     58.85 o 
  -1 -12   3      714.40      721.55     83.17 o 
   0 -12   3      516.70      574.57     92.19 o 
   1 -12   3     3573.88     3852.06    187.37 o 
   2 -12   3     2215.05     2055.61    154.87 o 
   3 -12   3        0.92      -13.03     68.21 o 
   4 -12   3       64.42        6.45     81.28 o 
   5 -12   3     1152.25     1185.23    208.32 o 
   6 -12   3      725.42      792.72    205.33 o 
   7 -12   3     1254.80     1221.85    240.05 o 
 -12 -11   3     4757.51     4198.90    439.75 o 
 -11 -11   3     2331.48     2433.94    347.28 o 
 -10 -11   3     2636.67     2520.82    350.23 o 
  -9 -11   3     6117.05     7137.79    509.49 o 
  -8 -11   3     4622.40     4526.19    460.67 o 
  -7 -11   3      354.45      271.62    108.67 o 
  -6 -11   3       63.23      156.58    102.88 o 
  -5 -11   3     1308.13     1303.62    207.32 o 
  -4 -11   3    10115.76    10185.36    257.15 o 
  -3 -11   3    13465.91    12509.99    298.43 o 
  -2 -11   3      354.44      332.24     69.55 o 
  -1 -11   3      180.70      225.16     69.65 o 
   0 -11   3     3392.23     3515.54    173.55 o 
   1 -11   3     1173.80     1172.05    114.42 o 
   2 -11   3      575.53      522.28     94.21 o 
   3 -11   3      411.71      346.39     96.12 o 
   4 -11   3      356.76      390.28    157.93 o 
   5 -11   3     3601.95     3450.05    663.05 o 
   6 -11   3     4639.12     3101.15    297.70 o 
   7 -11   3      508.36      444.29    169.62 o 
   8 -11   3       17.90     -143.05    124.80 o 
 -12 -10   3      166.85       75.88    164.76 o 
 -11 -10   3       90.67      142.68    157.50 o 
 -10 -10   3     1581.37     1518.19    274.99 o 
  -9 -10   3      102.30     -123.23    116.21 o 
  -8 -10   3      208.84      107.45     94.38 o 
  -7 -10   3     2342.93     2521.46    333.81 o 
  -6 -10   3     4823.78     4921.32    271.28 o 
  -5 -10   3      245.78      295.04     71.55 o 
  -4 -10   3      472.91      489.34     67.06 o 
  -3 -10   3      240.38      224.17     56.12 o 
  -2 -10   3      138.96      133.13     50.58 o 
  -1 -10   3     1553.30     1527.22    107.63 o 
   0 -10   3      825.48      866.04     78.47 o 
   1 -10   3     2453.24     2609.03    119.94 o 
   2 -10   3     3295.26     3287.08    169.81 o 
   3 -10   3     3519.11     3519.10    199.37 o 
   4 -10   3     2466.52     2692.00    262.00 o 
   5 -10   3     3355.69     3493.00    243.54 o 
   6 -10   3      663.19      547.94    157.80 o 
   7 -10   3       14.39       16.36    175.75 o 
   8 -10   3      233.68       83.44    165.91 o 
 -13  -9   3     1330.99     1299.15    291.01 o 
 -12  -9   3       74.45      -91.90    138.61 o 
 -11  -9   3      302.37      356.37    185.16 o 
 -10  -9   3       14.17      -32.04    127.93 o 
  -9  -9   3     1453.00     1287.11    230.51 o 
  -8  -9   3    14240.45    14842.15    716.89 o 
  -7  -9   3     7434.13     7331.75    243.23 o 
  -6  -9   3     7789.87     7198.09    244.21 o 
  -5  -9   3    11557.87    11047.20    300.72 o 
  -4  -9   3     6513.31     6585.75    184.29 o 
  -3  -9   3       60.84       73.37     41.63 o 
  -2  -9   3     1945.95     2125.69    110.18 o 
  -1  -9   3     1050.45     1204.12     91.55 o 
   0  -9   3     9197.10     9180.89    213.86 o 
   1  -9   3    13437.55    13098.23    273.02 o 
   2  -9   3     2986.93     2763.81    180.42 o 
   3  -9   3        9.30      -65.20     53.83 o 
   4  -9   3      570.12      638.94    136.49 o 
   5  -9   3      407.35      470.39    107.56 o 
   6  -9   3     3066.19     3293.11    292.66 o 
   7  -9   3      985.35     1175.80    208.48 o 
   8  -9   3       24.83      141.45    115.23 o 
   9  -9   3      312.86      376.79    342.38 o 
 -13  -8   3      667.98      489.24    214.97 o 
 -12  -8   3      602.36      506.54    199.75 o 
 -11  -8   3      658.77      606.97    195.20 o 
 -10  -8   3       10.53       75.64    112.39 o 
  -9  -8   3      533.26      698.00    193.69 o 
  -8  -8   3     3144.06     2965.25    286.67 o 
  -7  -8   3      225.40      237.41     69.32 o 
  -6  -8   3        0.08      -19.33     50.41 o 
  -5  -8   3     1341.41     1511.98    104.64 o 
  -4  -8   3     1334.22     1361.44     82.26 o 
  -3  -8   3     1055.98     1069.29     75.85 o 
  -2  -8   3     1207.56     1261.29     82.79 o 
  -1  -8   3     4048.68     4149.23    169.36 o 
   0  -8   3     7977.17     8218.40    219.02 o 
   1  -8   3     1371.35     1359.65     81.15 o 
   2  -8   3      741.23      845.13     71.16 o 
   3  -8   3       12.99       29.27     52.98 o 
   4  -8   3     3947.41     3355.04    365.04 o 
   5  -8   3      508.92      488.07    111.20 o 
   6  -8   3     2425.33     2686.01    266.66 o 
   7  -8   3     4304.46     3895.04    492.11 o 
   8  -8   3     1050.21     1214.29    229.20 o 
   9  -8   3      271.05      122.04    139.39 o 
  10  -8   3        2.04       -5.91    130.20 o 
 -13  -7   3     3422.26     3484.73    414.80 o 
 -12  -7   3     1516.72     1655.68    204.12 o 
 -11  -7   3     2521.35     1851.84    275.79 o 
 -10  -7   3     5189.52     5506.02    412.72 o 
  -9  -7   3     3440.27     3817.07    217.03 o 
  -8  -7   3      164.79      223.29     83.02 o 
  -7  -7   3     3558.47     3577.05    189.36 o 
  -6  -7   3      185.08      176.27     56.81 o 
  -5  -7   3    16506.70    16573.36    380.60 o 
  -4  -7   3    31557.90    32513.20    555.96 o 
  -3  -7   3     7251.77     7166.54    179.19 o 
  -2  -7   3     3139.87     3284.08    115.42 o 
  -1  -7   3     3974.36     3858.50    129.56 o 
   0  -7   3      203.73      315.39     60.15 o 
   1  -7   3    12984.52    13544.05    301.13 o 
   2  -7   3    11804.69    11563.17    233.54 o 
   3  -7   3     2142.04     2134.75    126.10 o 
   4  -7   3     4070.35     4133.06    225.90 o 
   5  -7   3     4791.02     4683.68    222.14 o 
   6  -7   3        2.06      -52.29     66.26 o 
   7  -7   3       10.44      -52.38     85.82 o 
   8  -7   3       26.59     -119.09     87.66 o 
   9  -7   3      600.92      966.21    349.96 o 
  10  -7   3     3543.06     3191.43    327.37 o 
 -13  -6   3      850.58      723.18    250.44 o 
 -12  -6   3      240.42      526.15    140.31 o 
 -11  -6   3      497.67      301.08    124.52 o 
 -10  -6   3      876.22      744.39    190.10 o 
  -9  -6   3      957.14      971.63    190.26 o 
  -8  -6   3     1957.46     2095.98    236.97 o 
  -7  -6   3      813.87     1064.91    115.48 o 
  -6  -6   3        1.27        2.19     46.06 o 
  -5  -6   3      516.11      566.97     66.61 o 
  -4  -6   3     4895.51     5182.50    165.99 o 
  -3  -6   3       96.88      151.87     36.75 o 
  -2  -6   3      368.42      500.99     51.92 o 
  -1  -6   3    10375.82    10622.38    229.89 o 
   0  -6   3      305.85      355.64     50.91 o 
   1  -6   3      412.38      449.49     82.74 o 
   2  -6   3     1175.52     1416.23     76.60 o 
   3  -6   3      262.44      238.03     66.26 o 
   4  -6   3      108.40        9.97     55.61 o 
   5  -6   3     1277.25     1483.33    139.97 o 
   6  -6   3     2323.80     2338.27    190.18 o 
   7  -6   3      676.90      742.76    406.19 o 
   8  -6   3     1467.42     1392.04    217.08 o 
   9  -6   3     1680.89     2136.78    573.93 o 
  10  -6   3     1284.93     1220.92    218.67 o 
  11  -6   3      807.54     1045.50    226.45 o 
 -13  -5   3       36.46       48.54    154.55 o 
 -12  -5   3      228.05      127.89    108.48 o 
 -11  -5   3     2361.02     1860.60    154.39 o 
 -10  -5   3    10733.83    10382.89    720.08 o 
  -9  -5   3    18765.85    17122.73    756.34 o 
  -8  -5   3     6950.88     7344.71    426.12 o 
  -7  -5   3     2950.83     2910.59    248.77 o 
  -6  -5   3      453.81      402.25     78.21 o 
  -5  -5   3     1759.55     1663.51    114.72 o 
  -4  -5   3      324.06      264.72     90.21 o 
  -3  -5   3     3365.20     3072.04     98.34 o 
  -2  -5   3     3609.12     3408.76    103.98 o 
  -1  -5   3    16336.39    16279.22    303.50 o 
   0  -5   3    28076.88    28150.37    483.53 o 
   1  -5   3     7239.74     6931.82    198.50 o 
   2  -5   3      108.49       77.95     21.75 o 
   3  -5   3      995.66      943.01     92.80 o 
   4  -5   3     4261.67     3989.41    199.75 o 
   5  -5   3    13350.93    12884.68    367.92 o 
   6  -5   3     8360.04     8121.86    292.47 o 
   7  -5   3     3492.27     3437.86    263.12 o 
   8  -5   3     2037.23     1669.34    277.14 o 
   9  -5   3     4035.84     4658.10    407.34 o 
  10  -5   3       78.97       47.51    113.15 o 
  11  -5   3     1795.03     2135.37    277.17 o 
 -12  -4   3      680.52      810.42    126.56 o 
 -11  -4   3     1090.45     1254.64    135.69 o 
 -10  -4   3      617.89      714.38    141.08 o 
  -9  -4   3      332.00      294.02    102.73 o 
  -8  -4   3     2466.47     2606.91    252.27 o 
  -7  -4   3     1703.23     1616.94    193.45 o 
  -6  -4   3      870.29     1131.05    147.62 o 
  -5  -4   3     1535.18     1429.79    149.37 o 
  -4  -4   3      252.75      180.16     41.87 o 
  -3  -4   3      345.69      350.34     93.14 o 
  -2  -4   3      532.48      675.92     54.69 o 
  -1  -4   3     1641.82     1877.84     74.58 o 
   0  -4   3     4614.93     5053.58    130.96 o 
   1  -4   3     2444.73     2172.25     86.72 o 
   2  -4   3      342.14      426.28     34.43 o 
   3  -4   3      180.69      136.12     50.82 o 
   4  -4   3     4567.29     4397.25    177.34 o 
   5  -4   3     3440.91     3456.87    261.34 o 
   6  -4   3     5033.56     4963.27    226.40 o 
   7  -4   3       58.80        3.64     84.97 o 
   8  -4   3     1227.16     1359.96    189.18 o 
   9  -4   3      643.33      759.26    164.68 o 
  10  -4   3     1569.86     1511.07    263.71 o 
  11  -4   3     1298.74      986.27    195.16 o 
  12  -4   3      474.73      467.64    170.20 o 
 -13  -3   3     3113.35     2162.06    323.85 o 
 -12  -3   3      239.05      341.42    115.55 o 
 -11  -3   3       30.64       56.11     72.30 o 
 -10  -3   3      251.06      219.11     78.38 o 
  -9  -3   3      862.63      833.65    132.32 o 
  -8  -3   3     2770.80     2920.76    516.50 o 
  -7  -3   3      886.94      964.54    156.55 o 
  -6  -3   3     5238.31     5182.25    295.16 o 
  -5  -3   3    15727.72    15271.21    577.72 o 
  -4  -3   3    24626.39    26840.34    888.34 o 
  -3  -3   3      408.20      483.28     49.52 o 
  -2  -3   3       10.72        4.84     24.32 o 
  -1  -3   3    11464.99    10771.71    262.29 o 
   0  -3   3    51080.52    50910.90    699.61 o 
   1  -3   3    46931.67    46340.68    646.12 o 
   2  -3   3     7479.61     7287.62    154.05 o 
   3  -3   3     1191.55     1033.44     83.10 o 
   4  -3   3     1926.48     1542.22    119.12 o 
   5  -3   3        0.23      -23.73     42.84 o 
   6  -3   3     6650.40     6898.99    248.54 o 
   7  -3   3     1879.79     1651.43    391.08 o 
   8  -3   3     1648.52     1933.39    206.59 o 
   9  -3   3     6174.24     6078.47    339.17 o 
  10  -3   3     4921.23     4739.25    633.08 o 
  11  -3   3     1716.04     1788.26    269.97 o 
  12  -3   3      279.25      221.71    142.62 o 
 -13  -2   3      146.72        6.38    140.92 o 
 -12  -2   3      121.44      150.09    106.92 o 
 -11  -2   3      846.77     1049.07    161.24 o 
 -10  -2   3     2117.55     2160.81    202.08 o 
  -9  -2   3     6282.75     6156.09    423.68 o 
  -8  -2   3     5820.64     6217.49    393.75 o 
  -7  -2   3     2087.87     2038.20    226.61 o 
  -6  -2   3     1081.87     1365.39    179.74 o 
  -5  -2   3     2322.65     2596.17    140.57 o 
  -4  -2   3     2636.94     2256.92    117.73 o 
  -3  -2   3    19866.95    20821.10    498.41 o 
  -2  -2   3    11294.17    12199.64    217.75 o 
  -1  -2   3      156.15      309.27     47.19 o 
   0  -2   3       98.36       -0.67     16.36 o 
   1  -2   3    14624.71    15625.04    239.83 o 
   2  -2   3       15.90       50.65     17.74 o 
   3  -2   3      231.77      186.70     56.00 o 
   4  -2   3     3327.70     3396.77    145.44 o 
   5  -2   3       25.47       -6.77     27.06 o 
   6  -2   3      304.29      402.38     59.94 o 
   7  -2   3      107.04      163.40    114.06 o 
   8  -2   3       18.98      -16.74     86.08 o 
   9  -2   3        5.52       -9.75     82.13 o 
  10  -2   3      394.66      506.01    170.89 o 
  11  -2   3      318.17      413.40    139.55 o 
  12  -2   3      103.35       95.25    114.80 o 
 -13  -1   3     1433.43     1929.24    348.40 o 
 -12  -1   3      664.11     1004.23    262.72 o 
 -11  -1   3     1214.90     1380.85    268.53 o 
 -10  -1   3     3173.53     2777.38    395.47 o 
  -9  -1   3     7474.43     7579.36    330.62 o 
  -8  -1   3      129.15      199.27    120.52 o 
  -7  -1   3       80.08      -26.38     84.33 o 
  -6  -1   3      533.68      395.03    116.69 o 
  -5  -1   3    12913.82    12589.30    529.81 o 
  -4  -1   3    42570.70    41583.80   1351.60 o 
  -3  -1   3     7170.65     6905.21    319.15 o 
  -2  -1   3    10390.79     9843.89    250.25 o 
  -1  -1   3     7318.96     8155.02    115.39 o 
   0  -1   3     1031.05      980.39     38.10 o 
   1  -1   3     6895.02     6880.67    134.04 o 
   2  -1   3    11881.51    11726.85    206.23 o 
   3  -1   3     6575.04     6236.28    213.23 o 
   4  -1   3    20741.72    21128.23    424.30 o 
   5  -1   3    25625.69    24370.54    494.37 o 
   6  -1   3    13381.60    13420.14    390.41 o 
   7  -1   3     1277.23     1410.25    192.85 o 
   8  -1   3      364.50      485.50    154.95 o 
   9  -1   3      796.98      738.89    198.55 o 
  10  -1   3     8554.94     7993.21    540.89 o 
  11  -1   3     2312.53     2290.23    333.58 o 
  12  -1   3     1321.16     1483.06    225.04 o 
  13  -1   3     1549.99     1010.12    337.36 o 
 -13   0   3     2732.45     3223.68    441.10 o 
 -12   0   3     1223.33     1276.41    204.63 o 
 -11   0   3      205.93      299.11    120.19 o 
 -10   0   3      965.69     1170.82    246.69 o 
  -9   0   3      594.42      537.56    118.45 o 
  -8   0   3     6670.47     6416.57    288.71 o 
  -7   0   3     4108.47     3385.97    258.57 o 
  -6   0   3    11765.96    11976.19    520.57 o 
  -5   0   3     8989.35     7922.27    377.49 o 
  -4   0   3      988.00      885.55    122.35 o 
  -3   0   3      756.22      830.58     79.99 o 
  -2   0   3     3826.34     3606.95    144.54 o 
  -1   0   3       57.82      169.79     40.52 o 
   0   0   3      937.14      933.47     73.64 o 
   1   0   3      751.15      731.49     46.72 o 
   2   0   3      493.74      567.27     40.99 o 
   3   0   3     1215.74     1255.64     69.95 o 
   4   0   3        0.16      -37.21     24.80 o 
   5   0   3      709.35      638.90     78.62 o 
   6   0   3      627.67      627.76     69.58 o 
   7   0   3      139.54      139.67     59.92 o 
   8   0   3      163.00      109.46     64.47 o 
   9   0   3      229.95      336.68    152.40 o 
  10   0   3     1026.14     1309.99    246.61 o 
  11   0   3      350.25      317.39    166.03 o 
  12   0   3     1457.94     1512.53    291.65 o 
  13   0   3       54.10       67.03    157.74 o 
 -12   1   3        1.84       50.53    110.46 o 
 -11   1   3       81.14       -4.61     88.26 o 
 -10   1   3     1306.04     1533.03    198.11 o 
  -9   1   3     7214.21     7134.41    674.77 o 
  -8   1   3    10958.03    10726.71    392.76 o 
  -7   1   3      910.93     1162.03    130.85 o 
  -6   1   3     2188.17     2350.17    210.75 o 
  -5   1   3      541.49      609.76    113.82 o 
  -4   1   3     6082.51     6233.83    303.61 o 
  -3   1   3     5376.69     5664.07    156.53 o 
  -2   1   3      841.81      866.80     57.46 o 
  -1   1   3    30045.05    30758.10    481.04 o 
   0   1   3    11648.74    11100.89    170.23 o 
   1   1   3    24358.30    25296.50    466.04 o 
   2   1   3     1194.68     1330.24     61.95 o 
   3   1   3    11869.33    12076.65    383.51 o 
   4   1   3      622.87      653.51     54.80 o 
   5   1   3    17237.40    17454.91    375.81 o 
   6   1   3    27282.47    27959.53    699.66 o 
   7   1   3     9647.10    10613.87    347.92 o 
   8   1   3     2834.57     3023.95    183.78 o 
   9   1   3     4427.27     4141.75    335.97 o 
  10   1   3      307.24      221.83    146.26 o 
  11   1   3      642.29      497.77    183.01 o 
  12   1   3       30.35      -56.99    117.57 o 
  13   1   3      923.94      739.92    222.54 o 
 -12   2   3     2196.25     2347.39    272.04 o 
 -11   2   3     2445.26     2032.68    237.41 o 
 -10   2   3      515.66      465.12    131.32 o 
  -9   2   3     1514.08     1388.95    180.88 o 
  -8   2   3     7208.80     7132.50    256.09 o 
  -7   2   3      471.19      491.73     85.80 o 
  -6   2   3     1201.86     1278.42    105.34 o 
  -5   2   3     1575.12     1589.48    156.03 o 
  -4   2   3     7687.75     7681.68    206.00 o 
  -3   2   3    20388.01    20165.45    502.81 o 
  -2   2   3     6446.32     6558.78    143.46 o 
  -1   2   3       70.79       20.95     28.73 o 
   0   2   3    13659.02    14793.87    255.84 o 
   1   2   3     4186.33     3997.97     74.75 o 
   2   2   3    13903.75    14103.09    216.45 o 
   3   2   3      254.19      267.91     34.98 o 
   4   2   3      182.97      180.88     36.71 o 
   5   2   3      195.35      102.44     63.27 o 
   6   2   3        1.07       34.88     43.57 o 
   7   2   3        0.05      -18.07     46.21 o 
   8   2   3       16.52       -8.91     63.17 o 
   9   2   3      507.57      594.27    132.08 o 
  10   2   3      247.17      112.71    122.27 o 
  11   2   3      307.18      326.08    155.51 o 
  12   2   3       95.32       89.59    133.27 o 
  13   2   3       58.60     -104.10    125.78 o 
 -12   3   3       78.13       -3.63    131.48 o 
 -11   3   3       37.68      214.51    156.39 o 
 -10   3   3     2187.15     2182.99    241.89 o 
  -9   3   3       48.60      -26.32     88.92 o 
  -8   3   3      174.19      101.46     93.46 o 
  -7   3   3      878.14      902.82    104.98 o 
  -6   3   3     4088.84     4228.69    176.71 o 
  -5   3   3    17625.50    17874.05    494.72 o 
  -4   3   3    13132.34    13167.22    306.18 o 
  -3   3   3       38.81       51.09     57.70 o 
  -2   3   3     5621.68     5636.09    232.82 o 
  -1   3   3     3945.62     4047.18    108.59 o 
   0   3   3     9756.27     9533.57    190.62 o 
   1   3   3    21852.76    21899.77    371.41 o 
   2   3   3    16648.69    15833.09    221.03 o 
   3   3   3    11320.73    10986.33    238.03 o 
   4   3   3     5445.45     5474.15    129.05 o 
   5   3   3     1021.62     1013.23     87.58 o 
   6   3   3      803.13      874.65    102.66 o 
   7   3   3        4.59       -6.74     45.80 o 
   8   3   3       13.33      -16.06     53.17 o 
   9   3   3     5554.12     5687.14    408.98 o 
  10   3   3    13717.46    13561.08    467.65 o 
  11   3   3     5859.59     4886.62    382.28 o 
  12   3   3     4566.66     4012.79    390.88 o 
  13   3   3      933.42      471.23    231.87 o 
 -12   4   3      152.97       38.18    172.89 o 
 -11   4   3      345.33      407.31    167.31 o 
 -10   4   3     1005.95      767.72    171.19 o 
  -9   4   3     5961.21     5659.57   1034.56 o 
  -8   4   3     7180.23     7544.67    365.98 o 
  -7   4   3     5677.68     5666.05    303.73 o 
  -6   4   3     1644.12     1807.31    126.66 o 
  -5   4   3      508.82      610.14     96.36 o 
  -4   4   3     4580.10     4729.70    141.89 o 
  -3   4   3    13101.42    12718.82    257.45 o 
  -2   4   3      564.41      637.78     52.50 o 
  -1   4   3     1502.02     1436.92    129.51 o 
   0   4   3     1826.08     1785.23     75.72 o 
   1   4   3       27.98       56.88     40.32 o 
   2   4   3       12.25       10.53     16.97 o 
   3   4   3     1293.30     1302.68     42.60 o 
   4   4   3       19.85       -8.00     24.03 o 
   5   4   3     5820.65     5380.89    164.38 o 
   6   4   3    12060.47    12054.74    302.15 o 
   7   4   3     2273.93     2294.40    163.11 o 
   8   4   3       75.33       55.43     60.21 o 
   9   4   3        5.56       40.50     57.89 o 
  10   4   3        3.62       89.52     66.86 o 
  11   4   3       33.32       59.96     70.82 o 
  12   4   3        0.27       49.26    145.71 o 
  13   4   3       51.26      107.05    187.87 o 
 -11   5   3       40.44       -1.07    118.41 o 
 -10   5   3     2408.52     3100.72    458.44 o 
  -9   5   3      875.30     1122.49    319.75 o 
  -8   5   3       28.08      137.77    104.02 o 
  -7   5   3       97.72      137.69    101.92 o 
  -6   5   3       10.63       17.72     53.28 o 
  -5   5   3      148.07      275.82     53.30 o 
  -4   5   3     3370.06     3313.01    120.97 o 
  -3   5   3      320.46      393.81     46.94 o 
  -2   5   3      525.05      470.68     46.94 o 
  -1   5   3     8933.99     8635.62    195.72 o 
   0   5   3      236.74      186.40     40.23 o 
   1   5   3     1139.00     1212.44     92.83 o 
   2   5   3     7428.49     7638.68    147.75 o 
   3   5   3     3514.52     3555.81    137.00 o 
   4   5   3     7567.33     7582.78    166.81 o 
   5   5   3     4444.49     4024.76    132.54 o 
   6   5   3      715.62      638.01     67.14 o 
   7   5   3     1999.48     1908.44    114.29 o 
   8   5   3     4358.68     4300.34    178.47 o 
   9   5   3      314.79      244.53     73.40 o 
  10   5   3     3608.38     3572.57    190.14 o 
  11   5   3     8801.01     9240.71    414.42 o 
  12   5   3     3878.29     3720.10    426.67 o 
  13   5   3     3960.07     2232.28    358.68 o 
 -11   6   3     1654.11     1707.51    280.73 o 
 -10   6   3     2319.29     2395.36    278.67 o 
  -9   6   3      687.01      821.95    246.22 o 
  -8   6   3     3003.23     2706.05    260.46 o 
  -7   6   3     2013.81     2192.13    226.73 o 
  -6   6   3     4047.39     4659.55    283.97 o 
  -5   6   3     6728.62     6609.21    187.22 o 
  -4   6   3     3427.99     3593.75    118.94 o 
  -3   6   3     1414.07     1587.04     82.16 o 
  -2   6   3     1852.72     2039.87    110.80 o 
  -1   6   3      964.71     1009.76     71.48 o 
   0   6   3    11747.55    11870.38    223.73 o 
   1   6   3    29650.29    30674.36    469.04 o 
   2   6   3    25431.30    25158.41    392.85 o 
   3   6   3    14999.45    14544.40    351.06 o 
   4   6   3     7457.02     7676.17    233.86 o 
   5   6   3      529.97      594.76     86.41 o 
   6   6   3     5019.68     5603.60    173.31 o 
   7   6   3     1339.30     1553.35    103.03 o 
   8   6   3       32.79      -16.87     48.49 o 
   9   6   3     1124.69     1504.27    180.35 o 
  10   6   3     1753.33     1742.19    195.46 o 
  11   6   3      371.13      347.01    120.72 o 
  12   6   3      426.83      289.47    125.06 o 
  13   6   3      673.77      608.33    252.51 o 
  14   6   3       59.37       30.53    184.28 o 
 -10   7   3        5.10      125.73    136.75 o 
  -9   7   3     1294.92     1221.16    250.16 o 
  -8   7   3      164.42       77.93    108.03 o 
  -7   7   3        0.53      -92.49     98.88 o 
  -6   7   3       76.32      -43.43     78.76 o 
  -5   7   3     1494.85     1519.96    182.71 o 
  -4   7   3      366.36      473.22     58.41 o 
  -3   7   3      126.42      220.37     46.02 o 
  -2   7   3       18.77       10.92     31.56 o 
  -1   7   3     3620.46     3692.46    131.01 o 
   0   7   3    20394.10    21061.90    355.90 o 
   1   7   3     6074.66     5760.36    141.79 o 
   2   7   3      382.46      411.53     45.49 o 
   3   7   3      464.46      396.32     84.56 o 
   4   7   3     2127.81     2672.39    137.82 o 
   5   7   3     6189.01     5665.45    209.40 o 
   6   7   3    12545.70    11716.12    277.56 o 
   7   7   3     8699.59     9171.25    366.66 o 
   8   7   3    11776.28    11721.08    442.05 o 
   9   7   3     6201.73     6618.74    329.24 o 
  10   7   3      528.77      673.09    330.11 o 
  11   7   3       82.96       23.93     94.52 o 
  12   7   3       18.52      139.62    110.58 o 
  13   7   3      322.04       44.16    193.85 o 
 -10   8   3     2201.32     2549.88    441.50 o 
  -9   8   3     2746.57     3817.43    520.21 o 
  -8   8   3      683.75      619.33    299.06 o 
  -7   8   3     1788.32     1783.89    482.19 o 
  -6   8   3      502.59      724.93    159.95 o 
  -5   8   3     1132.75     1282.72    178.47 o 
  -4   8   3     5952.71     5935.08    206.65 o 
  -3   8   3     2227.27     2198.44    104.01 o 
  -2   8   3    19522.01    18583.67    340.11 o 
  -1   8   3     9612.84     9314.33    214.51 o 
   0   8   3     1334.46     1159.87    121.39 o 
   1   8   3      844.53      917.93     72.75 o 
   2   8   3     1991.07     2043.55    132.93 o 
   3   8   3      554.04      493.53     51.48 o 
   4   8   3     2157.46     2054.15    180.79 o 
   5   8   3     6043.67     6162.42    228.17 o 
   6   8   3     1673.52     1804.79    140.02 o 
   7   8   3     4188.53     4079.47    241.11 o 
   8   8   3     4709.16     4785.99    274.28 o 
   9   8   3      388.32      491.47    132.16 o 
  10   8   3      505.95      735.64    153.51 o 
  11   8   3     1126.27     1571.19    355.38 o 
  12   8   3      558.07      665.23    163.49 o 
  13   8   3     2706.64     3253.37    307.57 o 
  -9   9   3      150.75      137.33    145.06 o 
  -8   9   3        2.74       53.02    182.25 o 
  -7   9   3     3864.29     3491.20    613.87 o 
  -6   9   3        3.66      177.52    208.51 o 
  -5   9   3      279.26      322.08    120.77 o 
  -4   9   3     1068.14     1117.55    136.56 o 
  -3   9   3      144.03       69.64     47.36 o 
  -2   9   3       78.82       86.16     42.70 o 
  -1   9   3       97.58       81.32     43.61 o 
   0   9   3     2963.68     2898.01    131.28 o 
   1   9   3     3075.59     3020.08    142.47 o 
   2   9   3      191.04      222.04     70.23 o 
   3   9   3     2604.82     2612.77    248.12 o 
   4   9   3     5240.80     4874.71    232.18 o 
   5   9   3     1597.08     1635.31    138.73 o 
   6   9   3      285.67      370.07     85.20 o 
   7   9   3      263.38      349.54     90.67 o 
   8   9   3      341.88      413.79    117.49 o 
   9   9   3     3022.43     2996.44    433.37 o 
  10   9   3     5230.84     5314.27    317.28 o 
  11   9   3     3455.55     3481.14    447.48 o 
  12   9   3     4550.36     4780.93    398.34 o 
  13   9   3     1915.27     2146.61    260.57 o 
  -8  10   3     1945.01     1823.92    327.64 o 
  -7  10   3     2562.97     1983.68    278.38 o 
  -6  10   3     2773.19     2948.00    756.42 o 
  -5  10   3     1747.20     1857.05    215.92 o 
  -4  10   3        4.06       59.99     74.92 o 
  -3  10   3     1761.41     1661.70    193.09 o 
  -2  10   3     1242.41     1362.28    110.71 o 
  -1  10   3     9607.75     9756.99    265.60 o 
   0  10   3     3500.38     3305.13    171.55 o 
   1  10   3     3629.46     3619.30    146.89 o 
   2  10   3     5025.98     5199.00    168.04 o 
   3  10   3     3660.90     3619.22    149.62 o 
   4  10   3      827.10      861.18    128.08 o 
   5  10   3      282.56      240.12     79.53 o 
   6  10   3     5604.53     5734.31    244.10 o 
   7  10   3     2892.90     2526.41    201.68 o 
   8  10   3     5719.31     5769.24    315.38 o 
   9  10   3     1566.07      986.10    169.51 o 
  10  10   3      139.52      321.49    126.89 o 
  11  10   3       54.07       57.20    104.84 o 
  12  10   3      119.47      217.03    129.69 o 
  13  10   3      146.45      175.66    139.23 o 
  -8  11   3      155.03       34.58    142.36 o 
  -7  11   3        2.32      -32.78    114.62 o 
  -6  11   3       67.46       69.79    114.58 o 
  -5  11   3      874.98      703.67    162.05 o 
  -4  11   3     1033.64     1203.60    166.48 o 
  -3  11   3      245.83      140.83     77.47 o 
  -2  11   3      189.43      258.61     72.26 o 
  -1  11   3      731.68      708.31    113.31 o 
   0  11   3     1741.97     1613.49    138.20 o 
   1  11   3        1.51       -8.02     45.97 o 
   2  11   3      884.23      901.91     88.96 o 
   3  11   3      721.43      686.38    108.77 o 
   4  11   3     3239.08     2975.03    192.56 o 
   5  11   3     8155.67     8200.73    301.02 o 
   6  11   3     1319.58     1094.10    137.24 o 
   7  11   3        3.00      -67.46     63.32 o 
   8  11   3       11.50       82.08     76.59 o 
   9  11   3        5.17       68.26     98.59 o 
  10  11   3     1244.79     1547.33    216.99 o 
  11  11   3       38.04       31.11    107.96 o 
  12  11   3        2.08       58.26    122.89 o 
  13  11   3     2116.27     1828.28    273.28 o 
  -7  12   3        3.39       77.88    138.54 o 
  -6  12   3     1875.69     1403.76    342.10 o 
  -5  12   3     3526.90     2476.60    258.32 o 
  -4  12   3     6884.13     6844.89    306.88 o 
  -3  12   3     4607.02     4379.23    460.34 o 
  -2  12   3     2093.58     2066.13    313.70 o 
  -1  12   3      965.69     1052.39    110.22 o 
   0  12   3     2620.18     2491.85    455.65 o 
   1  12   3     3421.16     3457.63    229.84 o 
   2  12   3     3418.22     3054.73    288.31 o 
   3  12   3     2374.16     2400.48    177.32 o 
   4  12   3     1479.91     1515.59    154.35 o 
   5  12   3     4005.75     3965.23    308.53 o 
   6  12   3     1189.83     1091.54    142.24 o 
   7  12   3      131.65      131.67     82.89 o 
   8  12   3      400.98      397.96    108.86 o 
   9  12   3     2626.75     2735.26    464.73 o 
  10  12   3     1854.58     2075.01    249.84 o 
  11  12   3      314.17      219.90    131.99 o 
  12  12   3     1445.10     1521.78    239.05 o 
  13  12   3     1448.81     1520.84    258.11 o 
  -6  13   3       79.28      114.13    136.04 o 
  -5  13   3       80.18      124.25    124.25 o 
  -4  13   3      559.84      447.95    128.60 o 
  -3  13   3        0.92       24.38     78.68 o 
  -2  13   3     1584.26     1407.45    163.10 o 
  -1  13   3      175.77      343.93     97.53 o 
   0  13   3       12.15        0.33     57.33 o 
   1  13   3       13.46       91.55     73.33 o 
   2  13   3       67.53       82.71     72.38 o 
   3  13   3     1952.96     1797.09    175.44 o 
   4  13   3       67.84      -62.42     65.34 o 
   5  13   3     3478.23     3212.61    462.73 o 
   6  13   3      423.28      276.47     94.52 o 
   7  13   3      565.35      521.85    133.20 o 
   8  13   3       47.98       80.66     90.16 o 
   9  13   3      836.61     1132.83    264.63 o 
  10  13   3      472.24      419.49    251.04 o 
  11  13   3      540.97      826.99    187.02 o 
  12  13   3     1478.36     1829.50    499.17 o 
  -5  14   3       64.62      -77.05    111.72 o 
  -4  14   3     1503.15     1464.68    300.38 o 
  -3  14   3     2154.26     1925.12    196.87 o 
  -2  14   3      700.22      604.73    127.21 o 
  -1  14   3     3791.56     3635.45    234.41 o 
   0  14   3     1369.91     1280.59    223.76 o 
   1  14   3       38.85      -29.90    115.43 o 
   2  14   3       23.94       82.36     77.31 o 
   3  14   3      336.55      342.83    101.29 o 
   4  14   3     2420.34     2702.45    208.61 o 
   5  14   3     5450.19     5393.22    433.69 o 
   6  14   3     3118.95     3267.61    230.60 o 
   7  14   3     2645.82     2947.89    232.43 o 
   8  14   3     3012.69     2887.30    354.57 o 
   9  14   3      640.09      747.01    149.84 o 
  10  14   3        9.92      -17.51    119.51 o 
  11  14   3      389.45      434.24    161.09 o 
  12  14   3      688.32      907.00    209.43 o 
  -4  15   3      299.76      215.12    182.61 o 
  -3  15   3     1359.54     1501.88    196.64 o 
  -2  15   3        0.38      -38.01    120.59 o 
  -1  15   3      580.01      350.93    151.80 o 
   0  15   3      422.62      370.36    152.18 o 
   1  15   3      798.60      665.11    153.09 o 
   2  15   3       31.00       78.06     89.95 o 
   3  15   3      113.13      -52.29    139.38 o 
   4  15   3       85.96      106.75     92.82 o 
   5  15   3     1181.04     1397.10    172.30 o 
   6  15   3       33.30      -30.13     82.95 o 
   7  15   3      386.54      245.14    110.81 o 
   8  15   3      209.03       19.79     93.73 o 
   9  15   3        4.77       96.10    103.64 o 
  10  15   3     1035.22      977.55    208.08 o 
  11  15   3      129.94       97.81    140.19 o 
  -3  16   3        0.35      -86.91    129.63 o 
  -2  16   3       23.87      188.00    149.27 o 
  -1  16   3      137.30      122.72    200.15 o 
   0  16   3     2790.04     3448.06    332.71 o 
   1  16   3     1110.50     1344.37    222.80 o 
   2  16   3     3735.75     3602.77    512.46 o 
   3  16   3     1158.59     1174.55    166.00 o 
   4  16   3      492.40      364.94    117.25 o 
   5  16   3      732.14      826.98    172.73 o 
   6  16   3       13.39       -0.64     93.35 o 
   7  16   3      911.66      819.06    180.70 o 
   8  16   3     1241.19     1344.99    189.92 o 
   9  16   3     1772.82     2122.50    231.63 o 
  10  16   3     1190.97     1026.23    228.45 o 
  -1  17   3       91.69       38.47    142.93 o 
   0  17   3       83.48      -83.03    122.51 o 
   1  17   3     1498.67     1699.47    528.98 o 
   2  17   3       18.21      206.94    141.62 o 
   3  17   3       50.30       63.42    104.54 o 
   4  17   3      147.61      372.18    128.13 o 
   5  17   3       30.89      -28.14     91.64 o 
   6  17   3      151.55      134.75    164.57 o 
   7  17   3        5.80      -64.34     98.03 o 
   8  17   3        1.77       57.63    110.36 o 
   9  17   3      121.30      107.29    116.93 o 
   1  18   3      962.51     1048.65    390.25 o 
   2  18   3      674.46      491.52    281.92 o 
   3  18   3     2331.94     2302.41    654.96 o 
   4  18   3     1167.86     1341.77    194.55 o 
   5  18   3      365.14      438.58    137.56 o 
   6  18   3      543.52      708.63    159.10 o 
   7  18   3     1224.89     1250.06    196.18 o 
   8  18   3      683.47      607.39    162.00 o 
  -8 -17   4      155.65      216.62    129.46 o 
  -7 -17   4      687.72      567.40    146.61 o 
  -6 -17   4      945.09      791.67    162.90 o 
  -5 -17   4      406.61      401.94    128.99 o 
  -4 -17   4        1.10       14.02    132.86 o 
  -3 -17   4        5.21       69.08    134.38 o 
  -2 -17   4     1039.95      826.37    210.71 o 
  -1 -17   4     4658.53     4718.14    395.47 o 
   0 -17   4     6262.79     7360.00    499.33 o 
  -9 -16   4     2379.30     2432.22    531.01 o 
  -8 -16   4     1155.07     1323.25    233.24 o 
  -7 -16   4      341.42      341.62    125.85 o 
  -6 -16   4     1399.93     1263.26    174.57 o 
  -5 -16   4     1105.99     1163.83    182.55 o 
  -4 -16   4     5007.83     4473.54    383.30 o 
  -3 -16   4     4738.08     3977.29    345.07 o 
  -2 -16   4      318.84      228.06    202.58 o 
  -1 -16   4      197.52       28.39    120.52 o 
   0 -16   4      125.36      319.05    161.60 o 
   1 -16   4      361.81      448.75    172.38 o 
   2 -16   4      679.72      873.78    145.30 o 
 -10 -15   4       22.75      -46.55    213.54 o 
  -9 -15   4       51.69       43.85    135.44 o 
  -8 -15   4        7.53        2.24    125.90 o 
  -7 -15   4       67.51      -69.66    109.62 o 
  -6 -15   4     2391.49     2842.24    428.87 o 
  -5 -15   4     2584.62     2038.84    192.03 o 
  -4 -15   4     3516.44     3440.58    328.36 o 
  -3 -15   4     3077.63     3540.01    242.63 o 
  -2 -15   4      544.83      731.27    185.09 o 
  -1 -15   4      423.63      429.64    160.54 o 
   0 -15   4     1198.99     1141.47    140.95 o 
   1 -15   4     1380.29     1974.31    173.15 o 
   2 -15   4     1284.96     1648.46    170.86 o 
   3 -15   4     1359.01     1391.60    455.01 o 
 -10 -14   4     2978.71     2662.62    391.44 o 
  -9 -14   4     7102.09     7430.40    748.05 o 
  -8 -14   4    10136.82     9610.36    461.07 o 
  -7 -14   4     2255.46     2433.55    259.16 o 
  -6 -14   4       43.51       80.86    123.63 o 
  -5 -14   4      698.51      761.63    166.40 o 
  -4 -14   4        4.62      -17.31     98.86 o 
  -3 -14   4      872.54      703.48    123.89 o 
  -2 -14   4     1317.61     1490.00    259.41 o 
  -1 -14   4     1279.63     1549.82    137.58 o 
   0 -14   4     1980.11     2011.40    157.12 o 
   1 -14   4     4767.63     5117.14    569.82 o 
   2 -14   4     1724.36     1762.41    162.16 o 
   3 -14   4      336.31      221.96     98.43 o 
   4 -14   4       31.26       93.51    137.54 o 
   5 -14   4       64.65      128.72    209.91 o 
 -10 -13   4      858.00     1124.19    296.11 o 
  -9 -13   4       31.39      -86.36    107.96 o 
  -8 -13   4       65.82       70.33    117.37 o 
  -7 -13   4       88.34      -11.42    101.78 o 
  -6 -13   4      368.09      509.78    231.63 o 
  -5 -13   4      478.27      368.89    199.99 o 
  -4 -13   4      483.97      392.87    155.51 o 
  -3 -13   4     1785.81     1680.02    151.48 o 
  -2 -13   4     3108.72     3103.86    216.04 o 
  -1 -13   4     3243.90     3552.74    156.78 o 
   0 -13   4      296.28      445.05     92.22 o 
   1 -13   4      263.69      297.86     83.79 o 
   2 -13   4        1.44      -10.20     65.78 o 
   3 -13   4      884.85      885.94    129.76 o 
   4 -13   4     1127.46      954.24    155.00 o 
   5 -13   4     3396.74     3255.28    727.89 o 
   6 -13   4     3673.97     4349.01    384.85 o 
 -10 -12   4      286.44      -85.84    146.34 o 
  -9 -12   4     1330.19     1184.05    266.78 o 
  -8 -12   4     1090.94      989.17    171.92 o 
  -7 -12   4     4196.27     4460.88    290.90 o 
  -6 -12   4     3229.36     3250.69    257.35 o 
  -5 -12   4     4211.61     3945.73    276.47 o 
  -4 -12   4    13461.48    12867.20    314.22 o 
  -3 -12   4     5372.82     5533.93    195.47 o 
  -2 -12   4      403.41      320.25     74.42 o 
  -1 -12   4      177.91      164.43     57.63 o 
   0 -12   4     4328.27     4171.92    187.42 o 
   1 -12   4     5339.09     5262.31    215.31 o 
   2 -12   4     9127.43     9254.03    298.77 o 
   3 -12   4      127.14       39.33     74.97 o 
   4 -12   4       86.44      -58.09     82.81 o 
   5 -12   4     1498.68     1586.25    188.06 o 
   6 -12   4     1104.07      999.64    208.14 o 
   7 -12   4       48.78       71.06    140.15 o 
 -11 -11   4       13.70        2.31    163.24 o 
 -10 -11   4      243.88      205.41    177.75 o 
  -9 -11   4        8.48        1.59    144.35 o 
  -8 -11   4        4.86       23.06     92.95 o 
  -7 -11   4     1409.79     1290.06    281.25 o 
  -6 -11   4     2115.00     2426.29    279.10 o 
  -5 -11   4     2855.61     2750.70    134.18 o 
  -4 -11   4     2808.90     2659.22    132.67 o 
  -3 -11   4     1462.03     1428.52    105.88 o 
  -2 -11   4     2587.95     2596.17    205.10 o 
  -1 -11   4      835.32      969.98    100.22 o 
   0 -11   4     3796.47     3533.96    148.10 o 
   1 -11   4     2935.88     3356.94    179.73 o 
   2 -11   4     5785.90     5916.30    226.12 o 
   3 -11   4     3209.83     3497.35    295.02 o 
   4 -11   4       41.64       34.85     78.44 o 
   5 -11   4      355.25      352.03    113.14 o 
   6 -11   4     1897.39     1702.44    246.16 o 
   7 -11   4      924.03      861.64    205.11 o 
 -13 -10   4        6.12      138.53    177.11 o 
 -11 -10   4     2583.73     2560.44    331.34 o 
 -10 -10   4     4584.31     4361.03    409.86 o 
  -9 -10   4     7247.82     6982.20    483.11 o 
  -8 -10   4     2874.21     3168.28    240.47 o 
  -7 -10   4       51.91       74.55    146.46 o 
  -6 -10   4      177.92       66.36     63.86 o 
  -5 -10   4      188.12      290.16     73.94 o 
  -4 -10   4     9442.92     9237.84    239.91 o 
  -3 -10   4    28530.90    27993.16    529.35 o 
  -2 -10   4     5781.97     5621.81    205.27 o 
  -1 -10   4      920.67      988.19     95.20 o 
   0 -10   4     1605.39     1638.82    120.16 o 
   1 -10   4     1914.98     1900.62    107.50 o 
   2 -10   4      332.22      275.15     76.61 o 
   3 -10   4      224.47      364.77     85.41 o 
   4 -10   4      708.95      821.60    131.85 o 
   5 -10   4     2663.19     2964.79    222.19 o 
   6 -10   4     5341.95     5516.04    785.22 o 
   7 -10   4     2612.96     2878.70    497.13 o 
   8 -10   4      290.87      200.66    150.31 o 
 -13  -9   4     1849.40     1488.06    314.53 o 
 -12  -9   4      422.43      330.23    186.52 o 
 -11  -9   4       49.73      180.22    160.05 o 
 -10  -9   4      140.89      105.93    138.13 o 
  -9  -9   4     2568.06     2132.73    276.11 o 
  -8  -9   4     1003.76     1574.78    247.49 o 
  -7  -9   4      499.61      440.45     83.87 o 
  -6  -9   4     3668.59     3481.29    207.22 o 
  -5  -9   4     2498.68     2416.52    136.68 o 
  -4  -9   4      126.33      166.29     51.48 o 
  -3  -9   4       29.12       -1.23     40.58 o 
  -2  -9   4      153.30       83.61     48.84 o 
  -1  -9   4     2154.51     2225.15    120.85 o 
   0  -9   4     1620.18     1724.06    151.76 o 
   1  -9   4      907.29     1143.77     83.62 o 
   2  -9   4      195.34      134.67     62.16 o 
   3  -9   4     1428.91     1458.26    236.92 o 
   4  -9   4     2699.16     2800.23    196.38 o 
   5  -9   4      105.22       34.04     71.94 o 
   6  -9   4     1367.28     1227.46    230.61 o 
   7  -9   4       12.11      -75.42    138.85 o 
   8  -9   4       93.55      136.11    174.96 o 
   9  -9   4     1542.02     1558.03    257.08 o 
 -12  -8   4       55.58       92.22    162.28 o 
 -11  -8   4      979.02     1026.47    236.97 o 
 -10  -8   4       44.42      -74.53    109.76 o 
  -9  -8   4     2807.83     2571.60    291.97 o 
  -8  -8   4    15028.17    15700.11    778.90 o 
  -7  -8   4     6689.81     7118.04    236.83 o 
  -6  -8   4     6388.53     6470.53    217.37 o 
  -5  -8   4     7639.93     8045.39    242.93 o 
  -4  -8   4     1612.42     1608.97     92.53 o 
  -3  -8   4     4256.95     4261.76    143.03 o 
  -2  -8   4     4631.58     4745.03    152.23 o 
  -1  -8   4     1133.32     1098.71     86.12 o 
   0  -8   4    14270.45    14652.77    324.92 o 
   1  -8   4    24939.25    25174.14    493.32 o 
   2  -8   4    11260.77    11197.17    212.27 o 
   3  -8   4      988.86      880.70     98.63 o 
   4  -8   4     1125.94     1024.37    129.19 o 
   5  -8   4      918.86     1015.73    136.70 o 
   6  -8   4     5496.84     5256.37    442.72 o 
   7  -8   4     1713.40     1912.42    241.15 o 
   8  -8   4       67.23       44.23    118.12 o 
   9  -8   4      881.59      706.14    193.34 o 
 -13  -7   4      473.31      736.02    245.18 o 
 -12  -7   4     1346.93     1616.78    316.84 o 
 -11  -7   4        1.90       16.55    119.08 o 
 -10  -7   4       46.94       32.68    121.55 o 
  -9  -7   4        0.77      -18.54     68.54 o 
  -8  -7   4       15.59       36.83     70.24 o 
  -7  -7   4      556.50      671.16    183.17 o 
  -6  -7   4      201.97      162.66     76.94 o 
  -5  -7   4      845.94      778.31    110.76 o 
  -4  -7   4      736.53      814.98     67.52 o 
  -3  -7   4     5962.88     6084.11    166.55 o 
  -2  -7   4      172.36      116.40     38.63 o 
  -1  -7   4        2.51       43.00     37.15 o 
   0  -7   4     3058.42     3208.05    126.20 o 
   1  -7   4      285.95      304.11     58.26 o 
   2  -7   4       57.40       15.70     27.44 o 
   3  -7   4     1044.94      848.36    106.24 o 
   4  -7   4     5856.45     5355.30    270.99 o 
   5  -7   4      819.51      804.17    118.64 o 
   6  -7   4      449.43      482.08    107.25 o 
   7  -7   4     3044.03     3518.13    233.16 o 
   8  -7   4     1841.14     2012.05    251.78 o 
   9  -7   4      214.24      195.67    137.81 o 
  10  -7   4       54.11      -39.59    117.78 o 
 -12  -6   4     1672.65     1317.32    278.26 o 
 -11  -6   4     1461.83     1820.03    200.10 o 
 -10  -6   4     3301.26     3537.65    299.10 o 
  -9  -6   4     1408.03     1661.98    225.89 o 
  -8  -6   4     1805.76     2007.63    162.46 o 
  -7  -6   4     1212.29     1388.22    202.46 o 
  -6  -6   4     3297.09     3359.24    174.08 o 
  -5  -6   4    12884.73    12320.88    365.72 o 
  -4  -6   4    31930.21    31346.46    745.20 o 
  -3  -6   4    23156.06    23025.92    413.60 o 
  -2  -6   4     7181.86     6779.65    170.78 o 
  -1  -6   4     3012.42     3144.99    113.71 o 
   0  -6   4      226.60      184.17     44.18 o 
   1  -6   4     8142.00     7600.58    200.50 o 
   2  -6   4    17095.96    16280.12    291.23 o 
   3  -6   4    13661.14    12846.84    542.20 o 
   4  -6   4     7543.50     7079.69    300.88 o 
   5  -6   4     9871.77    10523.59    339.03 o 
   6  -6   4     2708.75     2560.52    219.79 o 
   7  -6   4       87.53       62.88     81.82 o 
   8  -6   4      355.06      712.32    162.81 o 
   9  -6   4       38.81      -51.23    101.71 o 
  10  -6   4     2417.14     2869.77    306.13 o 
  11  -6   4     2138.96     2293.43    465.13 o 
 -13  -5   4      529.51      772.84    235.46 o 
 -12  -5   4      490.16      712.65    153.05 o 
 -11  -5   4       15.01       96.19     95.97 o 
 -10  -5   4      124.00       81.76     90.21 o 
  -9  -5   4      383.58      446.00    123.27 o 
  -8  -5   4     4650.24     4779.65    333.65 o 
  -7  -5   4     3097.84     3133.54    251.08 o 
  -6  -5   4     4421.45     4644.00    356.05 o 
  -5  -5   4       38.26        9.33     36.91 o 
  -4  -5   4      756.94      937.70     73.08 o 
  -3  -5   4     2083.17     2389.62    129.13 o 
  -2  -5   4      539.05      715.27     94.67 o 
  -1  -5   4     7534.40     7897.53    183.73 o 
   0  -5   4       26.30       13.92     30.09 o 
   1  -5   4       20.94       38.15     29.11 o 
   2  -5   4     1598.16     1795.19     73.50 o 
   3  -5   4     1066.04     1300.07    113.18 o 
   4  -5   4      837.57      913.69    101.42 o 
   5  -5   4      248.65      324.66     81.26 o 
   6  -5   4        0.93       19.80     65.22 o 
   7  -5   4      354.20      453.80    103.01 o 
   8  -5   4      563.59      568.66    314.96 o 
   9  -5   4     2022.03     1918.51    395.19 o 
  10  -5   4      772.22      786.86    180.64 o 
  11  -5   4      946.21     1228.66    231.20 o 
 -13  -4   4      485.21      397.58    180.22 o 
 -12  -4   4       19.14       31.51     94.38 o 
 -11  -4   4     1013.04      982.41    126.75 o 
 -10  -4   4     5068.09     4508.08    263.39 o 
  -9  -4   4    21376.54    20692.64   1010.41 o 
  -8  -4   4     6951.74     6853.33    294.54 o 
  -7  -4   4       93.42        9.78     73.97 o 
  -6  -4   4      659.72      877.26    135.02 o 
  -5  -4   4      763.65     1028.11     95.50 o 
  -4  -4   4     7116.82     6408.85    177.12 o 
  -3  -4   4    22513.71    23367.81    458.35 o 
  -2  -4   4    21505.85    21778.44    376.22 o 
  -1  -4   4    33388.16    33379.88    624.44 o 
   0  -4   4    34549.50    34489.92    504.55 o 
   1  -4   4    17358.53    16618.62    276.45 o 
   2  -4   4     4220.09     4222.66    116.94 o 
   3  -4   4       65.32      -11.21     39.01 o 
   4  -4   4      555.79      761.33    171.39 o 
   5  -4   4     5260.87     5048.61    205.03 o 
   6  -4   4    14335.33    13877.32    407.02 o 
   7  -4   4     4859.59     5066.66    233.26 o 
   8  -4   4     5840.84     5704.60    323.27 o 
   9  -4   4     6094.97     6017.75    352.30 o 
  10  -4   4      793.09     1066.75    216.92 o 
  11  -4   4      381.19      357.29    143.25 o 
 -13  -3   4     1192.79      765.67    221.43 o 
 -12  -3   4     1040.35     1423.22    268.77 o 
 -11  -3   4     1490.32     1599.51    151.95 o 
 -10  -3   4      726.41      989.71    176.31 o 
  -9  -3   4     3642.29     3387.16    354.38 o 
  -8  -3   4      115.70      196.55     86.43 o 
  -7  -3   4      958.43     1013.33    119.61 o 
  -6  -3   4     2772.41     2697.87    158.97 o 
  -5  -3   4      720.12     1123.57    103.09 o 
  -4  -3   4      783.92      547.67    128.58 o 
  -3  -3   4     1074.87     1100.59     66.54 o 
  -2  -3   4     2814.77     2999.63     80.51 o 
  -1  -3   4      329.60      410.32     35.69 o 
   0  -3   4       75.88       54.89     24.50 o 
   1  -3   4      609.38      629.66     43.80 o 
   2  -3   4     1284.22     1338.61     86.95 o 
   3  -3   4      340.21      290.58     56.24 o 
   4  -3   4     4216.12     4195.15    181.33 o 
   5  -3   4       34.62       61.12     49.20 o 
   6  -3   4     1758.06     2075.34    292.20 o 
   7  -3   4      986.82      935.78    139.49 o 
   8  -3   4     1559.03     1418.44    183.36 o 
   9  -3   4      664.46      842.40    163.71 o 
  10  -3   4     3218.81     3562.39    302.50 o 
  11  -3   4       66.60      -26.71    104.28 o 
  12  -3   4       55.41      156.71    133.55 o 
 -13  -2   4      885.17      714.74    232.19 o 
 -12  -2   4      193.05      221.51    166.35 o 
 -11  -2   4       26.71       41.13     71.45 o 
 -10  -2   4      913.56      919.86    149.60 o 
  -9  -2   4     1219.23     1230.76    218.16 o 
  -8  -2   4    10824.42    11230.93    575.89 o 
  -7  -2   4     5829.24     5964.74    379.73 o 
  -6  -2   4     7165.38     6824.16    256.71 o 
  -5  -2   4    16960.25    16249.18    442.69 o 
  -4  -2   4    23559.41    22328.70    548.71 o 
  -3  -2   4     3329.47     2954.45    138.70 o 
  -2  -2   4     6205.54     6486.85    135.04 o 
  -1  -2   4     5115.58     5593.77    119.25 o 
   0  -2   4     9377.85     8470.61    193.89 o 
   1  -2   4    52747.66    53968.56    743.05 o 
   2  -2   4    35728.56    35603.86    508.88 o 
   3  -2   4    10510.94    10801.11    200.60 o 
   4  -2   4     2493.74     2271.49    134.63 o 
   5  -2   4     1303.11     1230.33     69.32 o 
   6  -2   4      212.62      286.36     45.97 o 
   7  -2   4      995.24     1147.20    187.67 o 
   8  -2   4       81.46      201.26    133.59 o 
   9  -2   4     2925.12     3442.56    438.75 o 
  10  -2   4     4955.66     4510.20    902.73 o 
  11  -2   4     2478.94     2275.10    257.48 o 
  12  -2   4      294.30      393.69    146.37 o 
 -13  -1   4      435.18      424.84    202.86 o 
 -12  -1   4      115.61      130.16    157.26 o 
 -11  -1   4      357.82      234.82    150.73 o 
 -10  -1   4     1952.02     2283.81    392.32 o 
  -9  -1   4     8960.78     8797.30    499.77 o 
  -8  -1   4     4826.96     4968.32    351.99 o 
  -7  -1   4     1844.44     1756.19    216.88 o 
  -6  -1   4     1118.13      854.94    151.84 o 
  -5  -1   4      873.67      933.13    149.61 o 
  -4  -1   4      140.61      104.34     75.88 o 
  -3  -1   4    19031.46    20466.12    486.81 o 
  -2  -1   4     3029.00     2962.83     81.26 o 
  -1  -1   4    15131.83    15698.89    200.15 o 
   0  -1   4    71468.80    71326.84    960.57 o 
   1  -1   4     5260.96     5490.88    123.16 o 
   2  -1   4      778.80     1020.04     65.95 o 
   3  -1   4      602.17      683.90     43.81 o 
   4  -1   4      778.27      939.29     74.12 o 
   5  -1   4       44.71       67.32     35.61 o 
   6  -1   4      258.36      341.67     55.44 o 
   7  -1   4      167.32      307.05     59.08 o 
   8  -1   4      504.81      657.75    175.52 o 
   9  -1   4      138.93      113.82    108.56 o 
  10  -1   4      325.55      285.03    149.61 o 
  11  -1   4       43.47      169.22    138.77 o 
  12  -1   4      314.70      227.73    230.12 o 
 -13   0   4     1222.12     1012.04    276.50 o 
 -12   0   4     1783.83     2348.02    370.08 o 
 -11   0   4      505.67      341.51    141.96 o 
 -10   0   4     2434.00     1713.82    184.98 o 
  -9   0   4     1043.29     1375.96    164.56 o 
  -8   0   4      316.90      466.45    149.77 o 
  -7   0   4      984.37     1002.24    172.41 o 
  -6   0   4      168.35      233.62    108.96 o 
  -5   0   4     1559.91     1067.84    146.90 o 
  -4   0   4    26746.23    26630.07    930.50 o 
  -3   0   4    44438.57    44726.22   1022.87 o 
  -2   0   4    20156.51    19885.03    498.96 o 
  -1   0   4     1806.89     1677.07     81.73 o 
   0   0   4     2764.67     2941.26     84.60 o 
   1   0   4     8674.69     9013.82    174.56 o 
   2   0   4     3100.76     3299.93     90.47 o 
   3   0   4     4560.39     4638.48    148.68 o 
   4   0   4     8617.82     8358.08    209.28 o 
   5   0   4    19688.95    18557.71    397.29 o 
   6   0   4    21384.96    21459.41    461.14 o 
   7   0   4     1716.28     1652.42    109.28 o 
   8   0   4      132.90       60.42     93.10 o 
   9   0   4        6.58     -119.80     79.87 o 
  10   0   4     6913.88     6596.26    471.39 o 
  11   0   4     3580.71     3601.18    392.40 o 
  12   0   4     1169.57     1060.19    269.73 o 
  13   0   4     2042.38     2967.27    416.07 o 
 -12   1   4     3026.14     2126.35    355.18 o 
 -11   1   4      974.75     1243.19    208.55 o 
 -10   1   4      163.64      109.65     98.15 o 
  -9   1   4       24.12        9.84     65.37 o 
  -8   1   4     3819.48     3794.44    189.33 o 
  -7   1   4      192.06      117.84     75.94 o 
  -6   1   4     3888.25     3872.92    193.25 o 
  -5   1   4     2958.85     2889.24    153.88 o 
  -4   1   4     4688.17     4210.59    143.68 o 
  -3   1   4     4707.38     4679.06    142.27 o 
  -2   1   4     6472.42     6771.24    169.31 o 
  -1   1   4     1994.28     1989.10     60.28 o 
   0   1   4     2517.56     2730.39     68.98 o 
   1   1   4    29228.13    30577.30    484.01 o 
   2   1   4      510.98      361.63     34.99 o 
   3   1   4     2926.17     2898.43     86.04 o 
   4   1   4     6471.89     6599.32    175.50 o 
   5   1   4     2054.33     1847.38     95.97 o 
   6   1   4     2630.15     2559.28    184.11 o 
   7   1   4       15.42        9.02     51.67 o 
   8   1   4      825.18     1007.72    118.00 o 
   9   1   4      408.86      492.59    163.80 o 
  10   1   4      915.20      880.77    207.32 o 
  11   1   4        2.00       37.14    110.71 o 
  12   1   4       21.34       11.72    127.37 o 
  13   1   4      568.33      409.86    195.76 o 
 -12   2   4       26.63      -41.37    142.60 o 
 -11   2   4       68.43      117.50    114.66 o 
 -10   2   4      127.29       81.41    154.75 o 
  -9   2   4     4852.27     4377.42    625.03 o 
  -8   2   4     8593.16     8318.63    284.76 o 
  -7   2   4      559.03      455.17    102.71 o 
  -6   2   4      312.47      416.74     89.73 o 
  -5   2   4      914.49      877.89     99.97 o 
  -4   2   4      424.94      356.39     93.20 o 
  -3   2   4     6273.97     6462.74    179.77 o 
  -2   2   4     1880.05     1913.88     71.80 o 
  -1   2   4     1435.96     1412.19     60.96 o 
   0   2   4    18086.02    19077.63    323.13 o 
   1   2   4    28995.17    29085.14    420.41 o 
   2   2   4      119.45      145.98     26.38 o 
   3   2   4     7549.51     7868.73    161.42 o 
   4   2   4     1505.87     1697.78     79.43 o 
   5   2   4    10132.66    10077.54    305.96 o 
   6   2   4    16072.33    15941.71    487.01 o 
   7   2   4     6517.76     6781.50    263.01 o 
   8   2   4     2825.51     2688.26    173.31 o 
   9   2   4     8213.62     8270.39    365.18 o 
  10   2   4     3137.97     3138.72    325.92 o 
  11   2   4      414.82      452.98    160.37 o 
  12   2   4     1316.19      988.85    229.56 o 
 -12   3   4     2831.84     2824.43    443.41 o 
 -11   3   4     1492.19     1754.57    401.61 o 
 -10   3   4      712.63     1123.98    194.19 o 
  -9   3   4     3856.54     4108.77    296.62 o 
  -8   3   4     2845.79     3082.35    248.72 o 
  -7   3   4       24.84       -1.73     55.81 o 
  -6   3   4      219.00      271.89     87.17 o 
  -5   3   4     7987.58     8042.63    232.13 o 
  -4   3   4    26327.27    25450.28    559.17 o 
  -3   3   4     9522.15     8820.91    276.17 o 
  -2   3   4     1929.58     1762.04     76.32 o 
  -1   3   4     3011.31     2653.04     89.35 o 
   0   3   4     1394.42     1420.93     67.23 o 
   1   3   4     1224.60     1090.33     49.76 o 
   2   3   4        0.23      -10.42     17.24 o 
   3   3   4      511.06      515.32     48.59 o 
   4   3   4       73.51       58.25     42.26 o 
   5   3   4     3888.62     3728.66    127.32 o 
   6   3   4     1740.84     1592.73    119.55 o 
   7   3   4     4303.89     4693.55    212.58 o 
   8   3   4     2399.42     2651.64    177.81 o 
   9   3   4     1369.99     1727.51    158.12 o 
  10   3   4      258.64      254.70     93.79 o 
  11   3   4       86.94      153.60    116.53 o 
  12   3   4        0.21       22.32    112.15 o 
  13   3   4        5.83       22.40    155.91 o 
 -11   4   4       34.74       19.11    120.29 o 
 -10   4   4      801.24      581.53    159.21 o 
  -9   4   4      100.79       18.50    101.79 o 
  -8   4   4       58.14       79.73     96.74 o 
  -7   4   4     3388.93     3388.90    196.31 o 
  -6   4   4       68.87       92.55     63.35 o 
  -5   4   4     7576.38     8055.58    212.13 o 
  -4   4   4     1813.78     2042.03    131.72 o 
  -3   4   4      214.47      162.70     41.95 o 
  -2   4   4      956.26     1134.60     67.89 o 
  -1   4   4      263.60      291.56     73.26 o 
   0   4   4    13547.22    14188.59    273.66 o 
   1   4   4    27492.96    27489.39    468.99 o 
   2   4   4    12768.33    12756.66    216.18 o 
   3   4   4     8238.36     8197.22    137.93 o 
   4   4   4    12874.13    12551.37    233.86 o 
   5   4   4     4519.21     4278.63    128.28 o 
   6   4   4      941.55     1392.53     95.95 o 
   7   4   4      236.14      239.67     60.20 o 
   8   4   4      118.09      148.44     61.13 o 
   9   4   4     1312.19     1509.59    135.79 o 
  10   4   4     4462.61     4904.40    325.35 o 
  11   4   4     1604.55     2007.19    321.14 o 
  12   4   4     4691.62     5978.77    545.76 o 
  13   4   4     3043.94     3471.49    437.59 o 
 -11   5   4        3.61      169.78    180.78 o 
 -10   5   4       55.80       69.67    206.96 o 
  -9   5   4     3159.32     3515.36    489.28 o 
  -8   5   4     7717.33     7841.74    391.75 o 
  -7   5   4     2598.01     2873.62    344.57 o 
  -6   5   4     7708.17     7596.42    215.93 o 
  -5   5   4     4535.77     4615.96    174.78 o 
  -4   5   4       53.73       69.49     39.80 o 
  -3   5   4     1903.23     2159.85     97.46 o 
  -2   5   4      149.80       63.01     29.70 o 
  -1   5   4     7956.46     7761.60    186.66 o 
   0   5   4    35895.43    36973.93    619.00 o 
   1   5   4    41884.49    43238.70    710.59 o 
   2   5   4    15860.03    15911.36    263.30 o 
   3   5   4     3711.90     3653.28    118.00 o 
   4   5   4     3198.88     2999.41    106.41 o 
   5   5   4     1039.52     1118.29    102.05 o 
   6   5   4     3312.23     3448.97    135.36 o 
   7   5   4      608.73      613.51     77.26 o 
   8   5   4     1517.33     1515.61    118.17 o 
   9   5   4     1390.57     1643.77    148.24 o 
  10   5   4     1325.20     1808.17    252.55 o 
  11   5   4       33.95       73.41     94.37 o 
  12   5   4      712.04      856.54    266.70 o 
  13   5   4       60.25       19.13    161.25 o 
 -11   6   4      133.76      221.43    207.64 o 
 -10   6   4      533.05      368.87    317.91 o 
  -9   6   4      416.45      224.88    193.37 o 
  -8   6   4       41.62       10.37     99.17 o 
  -7   6   4      844.86     1160.31    448.91 o 
  -6   6   4     2157.66     1734.20    239.40 o 
  -5   6   4      213.97      417.84     65.88 o 
  -4   6   4     2241.24     2344.65    104.23 o 
  -3   6   4      955.88     1039.84     71.60 o 
  -2   6   4        1.14        6.56     30.36 o 
  -1   6   4     2906.12     2819.98     96.99 o 
   0   6   4    11063.28    11217.53    247.87 o 
   1   6   4      627.63      723.24     65.41 o 
   2   6   4      526.45      628.67     62.50 o 
   3   6   4      720.59      641.55     89.87 o 
   4   6   4     7540.79     7822.33    238.45 o 
   5   6   4     8721.46     8273.06    206.81 o 
   6   6   4     3696.89     3430.58    129.05 o 
   7   6   4     3615.52     3838.84    152.23 o 
   8   6   4     7208.00     7555.63    243.28 o 
   9   6   4     2644.43     2546.14    216.36 o 
  10   6   4      526.40      672.28    226.13 o 
  11   6   4     1279.81     1450.63    196.31 o 
  12   6   4      494.98      419.11    143.60 o 
  13   6   4     3887.66     3409.16    428.51 o 
 -10   7   4     1731.28     2026.32    276.55 o 
  -9   7   4        4.26      -90.45    112.86 o 
  -8   7   4     1394.34     1542.11    275.83 o 
  -7   7   4     1695.81     2741.37    259.93 o 
  -6   7   4     1510.16     1791.09    207.79 o 
  -5   7   4    20782.77    20940.68    428.78 o 
  -4   7   4     8239.12     8218.35    219.65 o 
  -3   7   4     2710.46     2420.20    139.99 o 
  -2   7   4    11944.84    11844.46    242.99 o 
  -1   7   4     8806.87     8221.38    323.89 o 
   0   7   4     3141.04     3398.49    109.39 o 
   1   7   4        3.99      -16.40     27.21 o 
   2   7   4     3967.05     4041.78    111.68 o 
   3   7   4     7638.02     7611.60    237.91 o 
   4   7   4    13508.08    12429.28    333.63 o 
   5   7   4     9027.87     8864.61    550.23 o 
   6   7   4      590.08      660.35     71.36 o 
   7   7   4     1312.33     1768.88    176.30 o 
   8   7   4     1226.86     1481.91    232.59 o 
   9   7   4      178.40       90.20     93.98 o 
  10   7   4     2298.24     2792.35    272.48 o 
  11   7   4     1011.03     1186.37    184.07 o 
  12   7   4     1386.53     1446.27    213.30 o 
  13   7   4     2905.47     3165.90    438.63 o 
 -10   8   4       65.93       23.22    136.24 o 
  -9   8   4     1382.95      933.50    200.02 o 
  -8   8   4      426.46      343.00    142.38 o 
  -7   8   4       75.33      151.37    113.66 o 
  -6   8   4      494.99      739.44    154.33 o 
  -5   8   4       31.79       64.15     97.68 o 
  -4   8   4      427.83      540.99     68.07 o 
  -3   8   4      232.11      159.03     48.77 o 
  -2   8   4      386.64      469.28     94.01 o 
  -1   8   4      711.54      653.64     72.06 o 
   0   8   4     8379.29     8146.77    190.49 o 
   1   8   4     4549.27     4709.12    133.86 o 
   2   8   4       21.25       -8.57     28.46 o 
   3   8   4       53.13       88.06     25.46 o 
   4   8   4      263.41      360.31     74.37 o 
   5   8   4      281.68      208.97     67.22 o 
   6   8   4       62.77       65.00     63.39 o 
   7   8   4       15.27      125.83     82.54 o 
   8   8   4     2535.49     2979.67    236.19 o 
   9   8   4     4053.28     4075.15    280.73 o 
  10   8   4     2190.00     2691.05    522.36 o 
  11   8   4     1075.31     1073.82    183.24 o 
  12   8   4      416.00      556.06    152.62 o 
  13   8   4      464.86      650.93    283.28 o 
  -9   9   4     3656.34     4915.32    505.15 o 
  -8   9   4     1494.80     1536.34    245.56 o 
  -7   9   4     1688.29     1669.34    232.72 o 
  -6   9   4     1815.33     1860.31    227.93 o 
  -5   9   4      111.11      210.69    110.07 o 
  -4   9   4     2553.78     2616.87    351.28 o 
  -3   9   4      761.64      663.83     74.33 o 
  -2   9   4     2551.28     2971.62    123.73 o 
  -1   9   4    12501.92    12321.84    295.31 o 
   0   9   4     8516.74     8736.48    206.66 o 
   1   9   4      821.35      873.77     71.05 o 
   2   9   4     1781.91     1646.50     92.75 o 
   3   9   4      203.30      148.87     36.82 o 
   4   9   4      821.76      818.82    104.16 o 
   5   9   4     1546.58     1263.20    123.45 o 
   6   9   4     2187.31     2140.67    238.98 o 
   7   9   4     6388.29     6588.93    321.07 o 
   8   9   4    11144.66    10666.02    438.24 o 
   9   9   4     6653.77     7181.22    402.48 o 
  10   9   4       16.69       13.85     99.74 o 
  11   9   4        1.51     -118.99     86.85 o 
  12   9   4      379.59      430.41    145.56 o 
  13   9   4     3273.22     4128.26    344.80 o 
  -8  10   4       73.19     -159.90    106.60 o 
  -7  10   4      696.36      674.76    174.43 o 
  -6  10   4      676.97      747.24    261.88 o 
  -5  10   4       67.02       33.49     95.70 o 
  -4  10   4     1762.72     1613.44    160.29 o 
  -3  10   4      547.83      634.27     76.63 o 
  -2  10   4       80.03      102.67     52.93 o 
  -1  10   4      676.05      642.70     73.32 o 
   0  10   4     2813.64     2841.53    173.15 o 
   1  10   4      498.09      569.47     74.02 o 
   2  10   4     1787.83     2020.92    112.47 o 
   3  10   4     1450.02     1423.51     85.61 o 
   4  10   4     1055.89     1174.67    125.91 o 
   5  10   4     3651.88     3462.33    251.77 o 
   6  10   4     3694.00     3471.49    201.73 o 
   7  10   4      971.17      954.45    129.15 o 
   8  10   4     3182.43     3244.23    256.52 o 
   9  10   4     2676.75     2603.07    244.29 o 
  10  10   4     2334.05     2402.30    244.90 o 
  11  10   4       95.66       98.93    117.16 o 
  12  10   4       59.04       37.11    116.81 o 
  13  10   4      397.18      799.10    189.43 o 
  -8  11   4      292.15      149.47    151.00 o 
  -7  11   4      469.03      330.87    159.88 o 
  -6  11   4     2410.67     2873.50    290.64 o 
  -5  11   4     3000.12     2875.56    864.19 o 
  -4  11   4      993.10     1026.30    142.83 o 
  -3  11   4     1899.23     2010.52    174.24 o 
  -2  11   4       63.66      117.10     54.80 o 
  -1  11   4     1992.72     2127.56    155.56 o 
   0  11   4     4731.54     4696.64    368.47 o 
   1  11   4    13078.42    13065.50    320.16 o 
   2  11   4    11844.10    11981.91    294.62 o 
   3  11   4     8345.46     8618.82    358.27 o 
   4  11   4      846.76     1179.20    132.34 o 
   5  11   4       26.82      -11.59     63.10 o 
   6  11   4      175.46      143.51     81.73 o 
   7  11   4      509.91      517.30    126.46 o 
   8  11   4     2307.60     2296.54    417.55 o 
   9  11   4     3113.80     3206.79    270.36 o 
  10  11   4     3187.05     3098.62    277.96 o 
  11  11   4     1568.93     1488.58    227.13 o 
  12  11   4      682.77      553.28    167.67 o 
  13  11   4      224.31      263.14    149.69 o 
  -7  12   4      749.95      598.55    182.94 o 
  -6  12   4       38.50      -43.34    107.91 o 
  -5  12   4      652.59      723.40    167.82 o 
  -4  12   4      801.92      764.31    145.11 o 
  -3  12   4     1303.15     1457.63    161.25 o 
  -2  12   4     3903.19     3929.09    223.78 o 
  -1  12   4      275.25      398.90     80.50 o 
   0  12   4      397.46      450.22     82.70 o 
   1  12   4      777.46      723.00     92.73 o 
   2  12   4       66.81      123.63     80.22 o 
   3  12   4     1024.54     1082.12    185.77 o 
   4  12   4     1846.65     2100.75    186.52 o 
   5  12   4       65.49       61.03     75.82 o 
   6  12   4      214.16      150.61     99.86 o 
   7  12   4       31.71       10.18     69.57 o 
   8  12   4       13.25       89.44     80.35 o 
   9  12   4      101.43      146.45    115.76 o 
  10  12   4     1860.39     2076.30    250.83 o 
  11  12   4        4.91       47.44    108.39 o 
  12  12   4      590.84      313.75    145.74 o 
  -6  13   4        3.96        2.94    125.93 o 
  -5  13   4     1908.36     1649.51    239.16 o 
  -4  13   4     6021.52     6371.89    393.13 o 
  -3  13   4     2662.88     2395.15    200.63 o 
  -2  13   4     3273.27     2805.81    313.30 o 
  -1  13   4     1603.96     1558.69    133.92 o 
   0  13   4      369.49      210.63     62.82 o 
   1  13   4      148.47      238.24    100.44 o 
   2  13   4     2078.76     2165.07    204.15 o 
   3  13   4     2402.20     2299.81    186.22 o 
   4  13   4    10714.98    10915.77    377.44 o 
   5  13   4     9594.55     9268.38    453.88 o 
   6  13   4     3964.10     3516.90    505.09 o 
   7  13   4     4431.25     4040.55    274.96 o 
   8  13   4      910.15      969.90    148.79 o 
   9  13   4      115.17      159.56    125.45 o 
  10  13   4      969.40     1373.73    292.41 o 
  11  13   4      967.54     1207.36    216.84 o 
  12  13   4     3287.49     3981.02   1028.22 o 
  -5  14   4        6.17     -157.35    104.90 o 
  -4  14   4     1329.25     1372.40    180.19 o 
  -3  14   4      751.10      850.14    148.12 o 
  -2  14   4      198.10      134.89     92.53 o 
  -1  14   4       42.71      120.51     93.07 o 
   0  14   4        0.28       61.87     79.01 o 
   1  14   4      733.25      855.35    134.95 o 
   2  14   4        5.11      130.35     85.15 o 
   3  14   4      111.76       45.75     85.00 o 
   4  14   4      238.61      277.95    101.62 o 
   5  14   4     3441.38     3205.02    230.67 o 
   6  14   4      136.92       75.65     81.24 o 
   7  14   4       13.62       50.28     85.86 o 
   8  14   4      475.91      403.43    145.18 o 
   9  14   4        0.71      -67.84     79.89 o 
  10  14   4      213.24       54.10    130.22 o 
  11  14   4      303.80      408.29    171.42 o 
  12  14   4     1480.68     1776.20    275.69 o 
  -4  15   4      115.86       54.44    105.21 o 
  -3  15   4     1128.61     1488.55    213.35 o 
  -2  15   4      646.28      831.30    202.27 o 
  -1  15   4     2491.81     2419.24    279.59 o 
   0  15   4     1002.37     1082.27    204.83 o 
   1  15   4     2668.86     2588.84    294.58 o 
   2  15   4     2401.76     2607.42    216.19 o 
   3  15   4     3320.12     3114.63    230.23 o 
   4  15   4      148.58       63.72     87.22 o 
   5  15   4     1159.83     1179.38    188.30 o 
   6  15   4     5136.57     3761.69    253.07 o 
   7  15   4     3648.31     4769.83    362.05 o 
   8  15   4     4353.10     3895.99    270.99 o 
   9  15   4     2834.90     3088.46    252.59 o 
  10  15   4     1045.58     1004.40    212.46 o 
  11  15   4      301.70       47.17    139.73 o 
  -3  16   4     4758.79     4080.54    543.52 o 
  -2  16   4     2432.94     2723.63    318.61 o 
  -1  16   4      391.62      124.89    216.72 o 
   0  16   4      388.34      539.07    174.48 o 
   1  16   4       14.81       53.16    122.83 o 
   2  16   4      259.93      327.85    114.95 o 
   3  16   4       72.51      137.83    104.37 o 
   4  16   4      151.91      167.85    104.84 o 
   5  16   4      507.93      210.07    109.26 o 
   6  16   4      331.65      336.76    165.95 o 
   7  16   4        1.78       70.96    101.01 o 
   8  16   4      589.28      283.85    172.18 o 
   9  16   4       23.58      112.29    107.00 o 
  10  16   4      299.73       61.73    141.55 o 
  -1  17   4      515.49      493.36    183.46 o 
   0  17   4      644.06      697.38    195.82 o 
   1  17   4     1608.54     1632.98    295.91 o 
   2  17   4     4396.70     4084.36    335.42 o 
   3  17   4     5001.79     5093.55    309.61 o 
   4  17   4     5280.54     5416.63    441.25 o 
   5  17   4       71.25       53.28    100.08 o 
   6  17   4       15.68      -71.94    153.84 o 
   7  17   4        2.24      101.49    110.73 o 
   8  17   4       27.00       85.05    122.10 o 
   9  17   4     1818.27     1899.21    376.83 o 
   1  18   4      989.67      936.92    230.14 o 
   2  18   4       30.35       35.51    146.10 o 
   3  18   4      187.50      194.18    118.73 o 
   4  18   4      296.58      173.71    120.36 o 
   5  18   4       37.89      259.19    125.98 o 
   6  18   4     1793.50     2068.73    238.43 o 
   7  18   4     1614.89     1981.77    268.30 o 
  -7 -17   5     2317.02     1994.57    225.92 o 
  -6 -17   5       26.67      -24.22    105.74 o 
  -5 -17   5      138.77      357.15    131.50 o 
  -4 -17   5     1559.04     1650.31    260.25 o 
  -3 -17   5      871.21     1208.06    236.30 o 
  -2 -17   5       59.05     -158.10    120.29 o 
  -1 -17   5       43.97      412.88    179.80 o 
  -9 -16   5      911.71      855.37    204.44 o 
  -8 -16   5      728.14      568.93    186.43 o 
  -7 -16   5      647.11      413.29    172.66 o 
  -6 -16   5     1609.08     1772.75    255.94 o 
  -5 -16   5      380.33      348.49    123.97 o 
  -4 -16   5       28.04       80.14    131.54 o 
  -3 -16   5       34.08      -29.33    121.88 o 
  -2 -16   5       26.32       12.58    126.76 o 
  -1 -16   5     2726.69     2470.75    321.70 o 
   0 -16   5     3927.89     4333.33    374.87 o 
   1 -16   5     3870.70     4593.40    535.39 o 
  -9 -15   5     5599.41     4251.50    339.91 o 
  -8 -15   5     4008.79     3752.31    318.44 o 
  -7 -15   5      245.24      146.10    137.93 o 
  -6 -15   5      231.64      247.40    138.43 o 
  -5 -15   5        6.07       48.83    118.36 o 
  -4 -15   5     1758.96     1717.06    237.98 o 
  -3 -15   5     2043.08     2405.92    260.51 o 
  -2 -15   5      629.23      613.86    219.20 o 
  -1 -15   5       32.69     -153.64    102.43 o 
   0 -15   5      122.24       97.50     82.27 o 
   1 -15   5      912.32     1134.49    173.82 o 
   2 -15   5      133.81      235.06    106.07 o 
   3 -15   5      313.17      461.36    144.40 o 
  -9 -14   5       14.60       97.16    128.11 o 
  -8 -14   5       13.98      -15.11    111.29 o 
  -7 -14   5      374.93      549.72    161.04 o 
  -6 -14   5     1645.39     1426.05    208.52 o 
  -5 -14   5     1336.82     1294.20    275.47 o 
  -4 -14   5      623.87      813.53    176.95 o 
  -3 -14   5      584.54      436.02    145.47 o 
  -2 -14   5      840.69     1018.26    119.12 o 
  -1 -14   5       44.88       50.65     71.88 o 
   0 -14   5      638.65      503.81    128.23 o 
   1 -14   5      226.05      124.48     84.70 o 
   2 -14   5      985.33      896.37    131.18 o 
   3 -14   5     2132.64     1606.43    199.60 o 
   4 -14   5     1655.75     1819.17    232.59 o 
  -9 -13   5     1778.48     1751.53    230.52 o 
  -8 -13   5     3841.35     3691.44    290.32 o 
  -7 -13   5     1519.07     1792.03    216.72 o 
  -6 -13   5      133.67      155.23    108.61 o 
  -5 -13   5     1649.69     1566.92    203.91 o 
  -4 -13   5     3665.50     4282.05    309.93 o 
  -3 -13   5        4.18       -4.91     59.42 o 
  -2 -13   5      339.25      290.03     78.80 o 
  -1 -13   5      182.45      143.79     71.56 o 
   0 -13   5      113.63      162.58     78.55 o 
   1 -13   5     1610.72     1825.50    192.43 o 
   2 -13   5     3226.04     2969.34    341.28 o 
   3 -13   5       79.97       69.63     91.83 o 
   4 -13   5      145.38      115.43    101.32 o 
   5 -13   5      404.52      291.97    144.12 o 
 -12 -12   5      155.95      302.89    198.95 o 
  -9 -12   5       53.55      -57.87    141.64 o 
  -8 -12   5      369.78      305.45    136.50 o 
  -7 -12   5      610.62      703.95    192.29 o 
  -6 -12   5       17.44       57.51    100.63 o 
  -5 -12   5      244.28      294.28    122.94 o 
  -4 -12   5     1480.92     1478.56    114.20 o 
  -3 -12   5     1703.57     1778.69    141.88 o 
  -2 -12   5      523.51      672.16     92.16 o 
  -1 -12   5     1692.89     1865.91    136.12 o 
   0 -12   5       69.57       47.80     64.03 o 
   1 -12   5      123.93      -20.83     62.53 o 
   2 -12   5      201.39      273.00     86.33 o 
   3 -12   5      299.75      401.37    112.30 o 
   4 -12   5       18.75       77.65    105.24 o 
   5 -12   5      607.13      924.81    164.02 o 
   6 -12   5     1388.64     1549.69    322.46 o 
 -12 -11   5     4773.24     3515.49    443.89 o 
  -9 -11   5     1749.34     1622.52    279.45 o 
  -8 -11   5       51.60       46.56     92.80 o 
  -7 -11   5      464.95      542.37    135.93 o 
  -6 -11   5     4583.41     4515.06    272.70 o 
  -5 -11   5      233.53      374.19     70.35 o 
  -4 -11   5     4950.06     4732.70    174.63 o 
  -3 -11   5     5549.04     5539.69    197.73 o 
  -2 -11   5     1594.46     1680.34    119.62 o 
  -1 -11   5        2.51       52.12     57.36 o 
   0 -11   5        8.87      -59.77     49.63 o 
   1 -11   5     1965.04     1740.22    134.73 o 
   2 -11   5     5434.83     5224.29    214.10 o 
   3 -11   5      670.67      757.78    131.69 o 
   4 -11   5       10.59       74.93     82.51 o 
   5 -11   5     2137.44     2226.46    209.94 o 
   6 -11   5     1558.49     1692.82    194.21 o 
   7 -11   5       52.93       63.54    130.10 o 
 -12 -10   5       41.54       41.37    155.75 o 
 -10 -10   5      148.11       65.84    154.23 o 
  -9 -10   5        0.08       -3.43    132.08 o 
  -8 -10   5     1229.35     1304.73    232.67 o 
  -7 -10   5      210.81      116.76    106.97 o 
  -6 -10   5      276.29      309.59     78.41 o 
  -5 -10   5     1765.87     1774.71    131.86 o 
  -4 -10   5     1303.05     1311.90    101.54 o 
  -3 -10   5      369.06      431.14     72.78 o 
  -2 -10   5     4212.07     4333.38    165.69 o 
  -1 -10   5     2610.18     2744.49    206.30 o 
   0 -10   5     2969.44     3276.65    234.57 o 
   1 -10   5      185.07      147.97     67.84 o 
   2 -10   5      262.77      337.93     78.18 o 
   3 -10   5     3457.86     3324.10    299.86 o 
   4 -10   5       28.81       57.73     77.58 o 
   5 -10   5      280.50       92.47     91.52 o 
   6 -10   5     2401.32     2291.03    227.49 o 
   7 -10   5      456.79      465.88    166.66 o 
   8 -10   5      308.86       84.75    129.67 o 
 -13  -9   5      418.29      508.45    232.35 o 
 -12  -9   5      352.01      576.92    227.01 o 
 -11  -9   5     1528.50     1368.50    300.42 o 
 -10  -9   5     1749.58     1439.20    252.11 o 
  -9  -9   5     7282.09     7343.92    476.65 o 
  -8  -9   5    10383.82    11534.85    604.18 o 
  -7  -9   5        5.17        0.08     51.65 o 
  -6  -9   5     1138.72     1324.45    114.49 o 
  -5  -9   5     1457.91     1518.05    162.10 o 
  -4  -9   5      225.43      192.33     54.74 o 
  -3  -9   5     7082.71     6900.61    200.40 o 
  -2  -9   5     7067.21     6708.45    199.89 o 
  -1  -9   5     2013.11     2002.10    118.99 o 
   0  -9   5     2134.19     2015.31    164.15 o 
   1  -9   5     6760.47     7042.93    187.60 o 
   2  -9   5        1.20       -5.04     51.00 o 
   3  -9   5      486.51      523.88    112.11 o 
   4  -9   5      216.61      161.69     82.17 o 
   5  -9   5     3875.74     3548.43    305.63 o 
   6  -9   5     6112.67     5707.16    286.58 o 
   7  -9   5     3417.79     3840.71    312.28 o 
   8  -9   5      582.99      567.50    222.70 o 
   9  -9   5     1173.17     1424.73    662.09 o 
 -13  -8   5      873.21     1070.55    288.22 o 
 -12  -8   5      975.08      630.41    224.14 o 
 -11  -8   5      956.00     1219.04    280.65 o 
 -10  -8   5      693.41      629.17    139.62 o 
  -9  -8   5      276.11      220.44     92.92 o 
  -8  -8   5      306.13      281.78    161.33 o 
  -7  -8   5        0.48       -0.72     92.42 o 
  -6  -8   5     1674.35     1947.21    237.93 o 
  -5  -8   5     1980.05     1940.31    199.95 o 
  -4  -8   5      701.40      739.96     72.73 o 
  -3  -8   5     1650.91     1677.00    105.28 o 
  -2  -8   5      546.53      717.18     74.14 o 
  -1  -8   5       46.61       61.77     46.18 o 
   0  -8   5      111.73      108.07     51.65 o 
   1  -8   5        2.05      -37.86     35.48 o 
   2  -8   5      543.72      632.07     99.24 o 
   3  -8   5     1815.17     1580.19    141.66 o 
   4  -8   5     4809.36     4955.15    432.45 o 
   5  -8   5     1020.34     1005.94    134.79 o 
   6  -8   5      589.67      612.65    120.76 o 
   7  -8   5      146.51      151.87     98.63 o 
   8  -8   5       48.59      -72.46    116.09 o 
   9  -8   5      154.74      113.33    306.99 o 
 -12  -7   5      361.79      453.69    219.04 o 
 -11  -7   5      488.18      467.80    191.46 o 
 -10  -7   5        0.01      -85.82     60.29 o 
  -9  -7   5      107.11       51.86     68.81 o 
  -8  -7   5     3247.33     3069.43    198.00 o 
  -7  -7   5     7597.35     8486.49    316.84 o 
  -6  -7   5     2305.11     2402.44    133.86 o 
  -5  -7   5     5947.25     5575.52    190.99 o 
  -4  -7   5     6831.41     6941.07    286.62 o 
  -3  -7   5        3.04        6.63     35.75 o 
  -2  -7   5      189.66      129.05     43.78 o 
  -1  -7   5      597.54      708.29     89.39 o 
   0  -7   5      497.43      560.44     68.96 o 
   1  -7   5     7433.58     7049.67    173.10 o 
   2  -7   5     5554.94     5350.98    192.30 o 
   3  -7   5     4111.76     3724.74    353.66 o 
   4  -7   5     5510.06     5484.88    382.11 o 
   5  -7   5     4354.56     3420.90    205.18 o 
   6  -7   5      660.37      725.50    123.99 o 
   7  -7   5     1459.48     1382.13    177.44 o 
   8  -7   5      167.14      209.62    121.28 o 
   9  -7   5      547.62      768.14    189.04 o 
  10  -7   5     2455.16     1779.59    541.77 o 
 -13  -6   5      193.70      172.17    194.01 o 
 -12  -6   5      272.90       97.96    149.05 o 
 -11  -6   5      471.46      371.12    200.62 o 
 -10  -6   5        2.31       65.49     71.38 o 
  -9  -6   5      434.95      425.89    110.70 o 
  -8  -6   5      696.11      788.21    141.29 o 
  -7  -6   5     1689.64     1641.32    141.49 o 
  -6  -6   5     8127.64     8134.44    290.74 o 
  -5  -6   5     4333.13     4192.60    156.64 o 
  -4  -6   5     2235.83     2173.91    165.13 o 
  -3  -6   5      134.56      118.53     38.52 o 
  -2  -6   5      291.54      520.41     62.59 o 
  -1  -6   5      160.24      208.67     45.82 o 
   0  -6   5       10.37       -0.42     29.44 o 
   1  -6   5      132.41       82.81     35.27 o 
   2  -6   5       82.16       51.18     34.29 o 
   3  -6   5     2187.48     2056.63    243.07 o 
   4  -6   5     2485.50     2329.54    184.32 o 
   5  -6   5        7.16      -24.83     95.51 o 
   6  -6   5        1.19      -92.17     62.25 o 
   7  -6   5      564.76      613.34    118.49 o 
   8  -6   5      348.95      378.43    134.46 o 
   9  -6   5      300.97      170.74    125.51 o 
  10  -6   5      502.15      647.07    177.97 o 
 -13  -5   5      795.71      905.79    274.59 o 
 -12  -5   5     1726.40     1917.32    551.61 o 
 -11  -5   5      158.28      338.76    168.74 o 
 -10  -5   5     5592.62     5429.25    289.38 o 
  -9  -5   5    11325.81    11309.63    423.74 o 
  -8  -5   5     4086.67     3818.15    227.23 o 
  -7  -5   5       24.83      -31.80     64.16 o 
  -6  -5   5      779.58      799.13     87.13 o 
  -5  -5   5     3428.91     3549.65    137.71 o 
  -4  -5   5    20360.01    19759.78    417.60 o 
  -3  -5   5     7553.95     6970.22    170.04 o 
  -2  -5   5       23.38       35.09     34.81 o 
  -1  -5   5     8674.08     8651.04    177.86 o 
   0  -5   5     7025.61     7352.65    161.37 o 
   1  -5   5     1071.15     1016.01     62.05 o 
   2  -5   5      914.57      974.15     66.26 o 
   3  -5   5      367.74      470.84     68.16 o 
   4  -5   5     8919.10     9032.94    348.52 o 
   5  -5   5    11160.17    10332.35    328.00 o 
   6  -5   5     6427.26     6064.06    254.46 o 
   7  -5   5      855.78     1008.39    137.43 o 
   8  -5   5      262.89      109.36     83.63 o 
   9  -5   5       97.77      189.95    114.32 o 
  10  -5   5     1179.43     1566.83    240.49 o 
  11  -5   5     2778.57     2856.58    316.32 o 
 -13  -4   5     2878.78     2370.26    349.12 o 
 -12  -4   5     2381.39     2051.60    269.61 o 
 -11  -4   5      317.93      406.51    180.54 o 
 -10  -4   5      162.44      184.78    103.28 o 
  -9  -4   5      407.77      226.75     96.23 o 
  -8  -4   5        6.97       57.26     74.46 o 
  -7  -4   5      764.39      973.24    121.53 o 
  -6  -4   5     1432.11     1482.82    105.69 o 
  -5  -4   5      235.93      330.41     58.73 o 
  -4  -4   5     3991.80     4133.04    123.47 o 
  -3  -4   5     1254.10     1368.55     63.98 o 
  -2  -4   5      137.74      113.80     29.81 o 
  -1  -4   5      918.99      984.93     55.07 o 
   0  -4   5     4305.99     4553.98    114.04 o 
   1  -4   5        8.42       49.54     36.37 o 
   2  -4   5     2735.92     2863.01    100.15 o 
   3  -4   5       19.25       24.78     25.89 o 
   4  -4   5      759.90      853.22     95.49 o 
   5  -4   5       10.39       -8.76     53.80 o 
   6  -4   5      816.97      875.37    114.90 o 
   7  -4   5       55.93      111.19     72.22 o 
   8  -4   5       30.41      116.46     85.42 o 
   9  -4   5      370.66      535.49    151.22 o 
  10  -4   5      673.28     1077.56    303.33 o 
  11  -4   5      281.03      373.98    150.48 o 
 -13  -3   5       26.87      -46.95    135.10 o 
 -12  -3   5       75.57       65.67    100.90 o 
 -11  -3   5      332.11      304.40    178.46 o 
 -10  -3   5      299.98      209.75     97.76 o 
  -9  -3   5     5597.72     5965.20    284.08 o 
  -8  -3   5     5579.00     5668.00    293.64 o 
  -7  -3   5     1420.93     1404.46    132.17 o 
  -6  -3   5       61.83      129.30     62.03 o 
  -5  -3   5     8621.53     8837.93    290.67 o 
  -4  -3   5      107.05       81.66     39.71 o 
  -3  -3   5     2650.21     3126.97     94.07 o 
  -2  -3   5      917.83     1037.98     65.81 o 
  -1  -3   5     7886.52     7799.43    151.82 o 
   0  -3   5    15751.84    14955.43    277.45 o 
   1  -3   5     6651.97     6518.92    186.62 o 
   2  -3   5     4312.08     4163.62    100.82 o 
   3  -3   5     2995.22     3425.82    161.57 o 
   4  -3   5      706.83      820.01     88.16 o 
   5  -3   5     2303.51     2072.38    138.47 o 
   6  -3   5     7084.43     6967.30    455.46 o 
   7  -3   5     2653.69     2607.43    214.49 o 
   8  -3   5     4320.58     4233.61    288.00 o 
   9  -3   5     2996.68     3471.94    284.70 o 
  10  -3   5     2797.59     2714.99    422.05 o 
  11  -3   5        3.29      -28.96    132.43 o 
  12  -3   5      228.63      367.61    158.22 o 
 -13  -2   5      450.38      433.21    204.53 o 
 -12  -2   5      895.25      578.12    210.99 o 
 -11  -2   5       70.46       17.29     88.64 o 
 -10  -2   5     2535.29     2345.96    364.86 o 
  -9  -2   5    10802.93    10215.07    382.14 o 
  -8  -2   5     2087.14     1892.34    164.20 o 
  -7  -2   5      409.89      406.31     87.31 o 
  -6  -2   5       17.34        3.36     50.32 o 
  -5  -2   5       17.45       25.63     43.80 o 
  -4  -2   5     2775.52     2716.32    128.93 o 
  -3  -2   5    11543.01    11615.92    343.90 o 
  -2  -2   5     3537.29     3724.60     85.40 o 
  -1  -2   5     9691.33     9586.98    154.91 o 
   0  -2   5    13716.34    14220.65    236.08 o 
   1  -2   5     4033.17     4139.14    100.51 o 
   2  -2   5     8587.57     9024.94    168.47 o 
   3  -2   5     5492.90     5469.80    127.81 o 
   4  -2   5     3043.57     3157.75    113.29 o 
   5  -2   5       30.96       17.91     32.26 o 
   6  -2   5       29.98       48.28     61.30 o 
   7  -2   5        0.80      -13.45     66.97 o 
   8  -2   5        9.96      -31.45     66.12 o 
   9  -2   5     1555.40     1802.26    281.53 o 
  10  -2   5       58.85       75.02    156.78 o 
  11  -2   5        0.25      -35.32     94.23 o 
  12  -2   5       11.12       99.27    125.55 o 
 -13  -1   5     1563.61     1368.42    309.26 o 
 -12  -1   5      709.96      324.17    187.87 o 
 -11  -1   5      195.69       -1.67    114.70 o 
 -10  -1   5       72.24      248.21    148.26 o 
  -9  -1   5      586.69      737.37    183.33 o 
  -8  -1   5       19.83        6.14    103.06 o 
  -7  -1   5        3.40       58.27     99.00 o 
  -6  -1   5      113.37      125.86    104.82 o 
  -5  -1   5      943.11      834.38    152.32 o 
  -4  -1   5     7705.54     7244.28    373.35 o 
  -3  -1   5     1974.28     1761.69    112.27 o 
  -2  -1   5      539.34      550.35     28.36 o 
  -1  -1   5      430.62      396.71     66.98 o 
   0  -1   5    11475.27    12876.93    214.25 o 
   1  -1   5     5851.82     5070.44    123.68 o 
   2  -1   5     3422.20     3589.23    118.07 o 
   3  -1   5     8864.18     8702.72    180.39 o 
   4  -1   5      921.38      865.75     67.80 o 
   5  -1   5     5145.37     4788.49    155.58 o 
   6  -1   5     3678.09     3852.29    144.94 o 
   7  -1   5      206.77      100.37     73.81 o 
   8  -1   5      197.83      245.74    160.21 o 
   9  -1   5     4266.45     3517.09    354.06 o 
  10  -1   5    11846.67    10641.17    644.19 o 
  11  -1   5     5840.03     6692.39    523.44 o 
  12  -1   5     2610.47     2387.13    276.54 o 
 -12   0   5     2145.09     1175.21    273.87 o 
 -11   0   5       96.19       30.21    133.51 o 
 -10   0   5      588.21      597.74    110.34 o 
  -9   0   5     5641.33     5085.81    375.58 o 
  -8   0   5    10832.99    11217.61    570.55 o 
  -7   0   5     1025.14     1073.02    185.88 o 
  -6   0   5     3688.27     4027.45    293.80 o 
  -5   0   5     4156.70     4319.18    288.86 o 
  -4   0   5       82.97      168.39     61.80 o 
  -3   0   5      691.41      937.09     94.63 o 
  -2   0   5        4.63      -58.04     38.69 o 
  -1   0   5     3096.43     2800.35    120.65 o 
   0   0   5      268.41      256.00     37.63 o 
   1   0   5    75928.27    78830.53   1185.47 o 
   2   0   5        3.83      -27.57     22.88 o 
   3   0   5     3441.31     3317.76     98.21 o 
   4   0   5      410.90      427.48     43.39 o 
   5   0   5     2243.98     2466.97    113.38 o 
   6   0   5     1112.45     1202.64     90.27 o 
   7   0   5      932.12     1084.29     97.44 o 
   8   0   5      574.58      561.38    165.39 o 
   9   0   5      655.25      704.21    195.92 o 
  10   0   5      739.73      785.83    208.20 o 
  11   0   5      922.95      903.64    229.96 o 
  12   0   5       87.06      139.09    161.17 o 
  13   0   5      190.06      113.74    167.86 o 
 -12   1   5      575.97      675.84    242.15 o 
 -11   1   5       89.17      270.69    183.41 o 
 -10   1   5       11.70     -126.73     84.49 o 
  -9   1   5      803.70      877.22    116.92 o 
  -8   1   5      527.44      655.43    119.11 o 
  -7   1   5      595.32      622.02    110.79 o 
  -6   1   5       24.09      -31.68     74.09 o 
  -5   1   5        4.73       11.64     47.68 o 
  -4   1   5     3592.43     3547.46    133.33 o 
  -3   1   5    10240.68    10340.33    247.81 o 
  -2   1   5     2004.13     1883.45     78.83 o 
  -1   1   5     2817.60     2879.18     68.32 o 
   0   1   5    17916.46    17742.63    273.47 o 
   1   1   5     1164.18      984.96     55.89 o 
   2   1   5     3831.65     3941.07    106.88 o 
   3   1   5       40.80       57.78     33.02 o 
   4   1   5      460.96      461.03     67.76 o 
   5   1   5    18108.46    17471.16    380.56 o 
   6   1   5    20166.97    20810.39    451.94 o 
   7   1   5     6802.44     6970.16    221.64 o 
   8   1   5     2479.18     2519.04    172.92 o 
   9   1   5     1552.36     1637.03    247.81 o 
  10   1   5      850.18      854.30    209.55 o 
  11   1   5     4039.41     2996.60    348.80 o 
  12   1   5      661.44      403.16    191.46 o 
  13   1   5     1036.55     1517.15    313.17 o 
 -12   2   5     4707.98     4992.87    544.00 o 
 -11   2   5     5273.54     5648.46    549.26 o 
 -10   2   5     3092.53     3348.80    274.85 o 
  -9   2   5       14.51       39.13     86.93 o 
  -8   2   5      781.49      992.17    121.37 o 
  -7   2   5     2224.68     2425.03    244.86 o 
  -6   2   5       15.88      -92.18     92.78 o 
  -5   2   5     4112.09     4002.46    155.72 o 
  -4   2   5    17171.13    17272.55    387.27 o 
  -3   2   5     5468.21     4418.36    145.97 o 
  -2   2   5    27739.10    28835.74    512.28 o 
  -1   2   5     5771.37     5677.81    129.51 o 
   0   2   5     5594.51     6092.66    121.35 o 
   1   2   5      409.44      337.54     38.20 o 
   2   2   5    33013.84    33125.84    538.49 o 
   3   2   5     6873.57     6608.94    149.32 o 
   4   2   5     8082.10     7819.12    189.47 o 
   5   2   5     8759.78     9082.26    289.17 o 
   6   2   5       23.24       37.79     33.97 o 
   7   2   5       99.11       84.37     49.15 o 
   8   2   5        2.37       72.89     63.25 o 
   9   2   5      310.17      441.04    100.69 o 
  10   2   5      353.31      480.48    157.74 o 
  11   2   5      124.73      -36.67    103.62 o 
  12   2   5       85.65      134.15    135.50 o 
 -12   3   5      790.33      353.26    223.10 o 
 -11   3   5       36.84      182.53    171.29 o 
 -10   3   5      245.00      164.25    117.14 o 
  -9   3   5      189.04      192.74    112.65 o 
  -8   3   5        0.52      -72.25     58.51 o 
  -7   3   5     1305.64     1314.78    324.13 o 
  -6   3   5       14.66       68.82     73.75 o 
  -5   3   5     7162.40     7196.94    274.17 o 
  -4   3   5     1317.86     1369.62     94.89 o 
  -3   3   5      231.06      346.89     57.44 o 
  -2   3   5      688.32      920.25     59.48 o 
  -1   3   5     1027.86     1149.02     62.99 o 
   0   3   5     8966.69     8928.66    187.86 o 
   1   3   5    13177.59    13438.54    225.19 o 
   2   3   5    11454.54    11402.82    195.83 o 
   3   3   5     8778.72     8405.50    162.93 o 
   4   3   5    11554.06    11537.10    207.62 o 
   5   3   5      419.57      417.34     53.78 o 
   6   3   5    15219.07    15426.33    350.78 o 
   7   3   5     1816.35     1867.65    172.09 o 
   8   3   5     1979.84     2501.68    305.60 o 
   9   3   5     4517.22     4523.77    232.90 o 
  10   3   5     4615.33     5024.11    369.20 o 
  11   3   5      515.28      376.46    160.21 o 
  13   3   5     1102.37      408.98    215.13 o 
 -11   4   5      121.68      -44.48    149.37 o 
 -10   4   5     2578.83     3160.68    372.27 o 
  -9   4   5     7991.06     7775.97    398.57 o 
  -8   4   5     3000.11     3290.92    265.22 o 
  -7   4   5     5459.85     5795.59    244.93 o 
  -6   4   5     3055.18     3302.12    157.29 o 
  -5   4   5      303.50      245.72     81.70 o 
  -4   4   5     6151.75     6639.38    254.37 o 
  -3   4   5    20762.53    20450.05    382.33 o 
  -2   4   5     5872.50     5594.82    150.60 o 
  -1   4   5     9881.12     9792.29    212.46 o 
   0   4   5      144.00      356.34     46.38 o 
   1   4   5      358.03      397.95     55.53 o 
   2   4   5      191.80      189.12     31.37 o 
   3   4   5      270.89      257.94     39.00 o 
   4   4   5     1450.07     1533.39     61.00 o 
   5   4   5     1950.63     1764.02     78.52 o 
   6   4   5     6189.66     5898.31    159.72 o 
   7   4   5     3266.83     3046.17    145.25 o 
   8   4   5     3393.74     3218.87    160.80 o 
   9   4   5      625.85      632.81     96.94 o 
  10   4   5     1467.28     1898.05    153.68 o 
  11   4   5     1732.64     2079.25    336.52 o 
  12   4   5       23.07      198.23    192.41 o 
  13   4   5      586.83      407.22    214.41 o 
 -11   5   5     1176.16     1166.20    331.26 o 
 -10   5   5      201.47      485.74    216.01 o 
  -9   5   5       94.43      132.95    246.30 o 
  -8   5   5      241.76      211.51    131.72 o 
  -7   5   5        0.86      -34.18     80.86 o 
  -6   5   5        0.27       12.76     59.15 o 
  -5   5   5     3457.91     3598.95    144.34 o 
  -4   5   5      208.80      172.80     57.58 o 
  -3   5   5      246.78      305.06     60.84 o 
  -2   5   5      519.49      715.96     65.52 o 
  -1   5   5     4160.49     3974.84    128.68 o 
   0   5   5       23.12       21.74     33.02 o 
   1   5   5       18.56       -1.85     30.66 o 
   2   5   5      669.59      798.55     50.15 o 
   3   5   5     1704.05     2120.80     73.77 o 
   4   5   5    10557.97    10839.10    193.08 o 
   5   5   5     9007.13     9611.36    200.53 o 
   6   5   5      606.03      635.75     69.58 o 
   7   5   5       41.41      -28.90     40.82 o 
   8   5   5     1627.85     1884.25    130.02 o 
   9   5   5      734.46      946.40    110.91 o 
  10   5   5     3018.58     3044.14    242.28 o 
  11   5   5      602.76      757.92    156.25 o 
  12   5   5     1929.11     2040.35    358.52 o 
  13   5   5     7057.44     6947.29    578.60 o 
 -10   6   5      550.36      513.24    221.98 o 
  -9   6   5     1006.68      907.81    187.78 o 
  -8   6   5     7050.76     6966.50    376.74 o 
  -7   6   5     6249.50     6307.22    340.20 o 
  -6   6   5    11210.51    11573.17    293.37 o 
  -5   6   5     9199.41     9127.94    245.08 o 
  -4   6   5      181.10      163.83     47.71 o 
  -3   6   5      103.81      234.78     53.97 o 
  -2   6   5      280.99      312.77     55.19 o 
  -1   6   5       57.16       24.87     36.84 o 
   0   6   5     5384.88     5043.20    153.75 o 
   1   6   5    13720.00    13825.07    292.59 o 
   2   6   5    23737.69    23837.00    381.16 o 
   3   6   5     5387.69     4936.22    117.84 o 
   4   6   5     8612.59     8528.79    256.19 o 
   5   6   5     1913.85     1958.49    193.08 o 
   6   6   5     9339.19     9051.87    242.60 o 
   7   6   5     6164.17     5838.22    195.18 o 
   8   6   5     6770.92     7095.93    290.66 o 
   9   6   5     4285.42     4178.37    264.33 o 
  10   6   5     2150.14     2611.00    235.97 o 
  11   6   5      178.32      162.54    168.30 o 
  12   6   5      276.31      234.98    205.41 o 
  13   6   5       35.65      106.17    179.98 o 
 -10   7   5       40.92       93.34    168.50 o 
  -9   7   5      483.64      487.68    163.34 o 
  -8   7   5       78.88      -57.34     97.09 o 
  -7   7   5      310.86      220.07    122.55 o 
  -6   7   5      123.63      132.13    108.69 o 
  -5   7   5       16.82       39.67     60.52 o 
  -4   7   5      676.46      842.05     77.28 o 
  -3   7   5     1507.36     1475.25     89.30 o 
  -2   7   5     1076.59      866.43     85.05 o 
  -1   7   5       14.33       31.44     35.31 o 
   0   7   5     2491.70     2583.26    119.01 o 
   1   7   5      234.37      161.69     47.76 o 
   2   7   5     2170.76     2358.34    114.77 o 
   3   7   5        2.05      -24.64     26.05 o 
   4   7   5       84.43       66.00     50.87 o 
   5   7   5     2586.56     2506.38    287.40 o 
   6   7   5     3934.87     3856.76    276.58 o 
   7   7   5      795.22      881.04    138.60 o 
   8   7   5     5504.97     5305.74    325.17 o 
   9   7   5     1115.03     1002.19    161.73 o 
  10   7   5      167.81      112.16     98.48 o 
  11   7   5      584.67      351.20    131.12 o 
  12   7   5      979.90     1269.99    389.81 o 
  13   7   5     1218.19     1527.67    334.13 o 
  -9   8   5     1943.15     2095.69    276.98 o 
  -8   8   5        2.74      112.23    183.01 o 
  -7   8   5       24.79      -20.56     98.26 o 
  -6   8   5      160.93      211.95    118.76 o 
  -5   8   5     1560.34     1596.98    189.93 o 
  -4   8   5     4589.18     4292.01    150.93 o 
  -3   8   5     3372.91     3170.49    177.67 o 
  -2   8   5     4227.53     3996.58    192.79 o 
  -1   8   5     9478.63     9377.32    215.11 o 
   0   8   5      308.40      247.88     52.40 o 
   1   8   5     2737.97     2707.30    105.21 o 
   2   8   5     7664.33     7410.98    173.23 o 
   3   8   5    11825.25    12361.11    203.60 o 
   4   8   5    14300.71    13340.60    365.34 o 
   5   8   5     9353.83     9017.42    344.10 o 
   6   8   5      289.56      222.33     89.30 o 
   7   8   5     1389.75     1656.76    254.23 o 
   8   8   5     1779.93     1874.75    197.94 o 
   9   8   5      574.63      528.54    256.38 o 
  10   8   5     2946.31     3452.97    274.38 o 
  11   8   5     2428.52     2517.78    403.68 o 
  12   8   5     5798.17     6146.16    379.80 o 
  13   8   5     5439.82     5418.25    908.42 o 
  -9   9   5        4.26     -134.27    129.92 o 
  -8   9   5       53.67       72.44    128.50 o 
  -7   9   5     1863.70     2068.68    255.11 o 
  -6   9   5     1693.24     1979.74    236.68 o 
  -5   9   5        2.29      -65.84     80.90 o 
  -4   9   5       62.33       51.63     48.86 o 
  -3   9   5        0.21      -46.66     44.28 o 
  -2   9   5     1457.35     1509.51     97.97 o 
  -1   9   5     1779.57     1735.63    100.60 o 
   0   9   5     1409.21     1560.29     92.82 o 
   1   9   5       18.01       50.25     36.19 o 
   2   9   5      968.77     1080.72     74.24 o 
   3   9   5       87.04      130.77     45.40 o 
   4   9   5       72.44       39.80     57.29 o 
   5   9   5      347.22      368.81     82.35 o 
   6   9   5       98.12      102.01     71.92 o 
   7   9   5       28.66      -51.07     68.55 o 
   8   9   5     1472.22     1708.74    195.02 o 
   9   9   5     5716.03     5703.44    318.97 o 
  10   9   5     1319.21     1407.30    201.83 o 
  11   9   5     2203.48     2727.23    272.96 o 
  12   9   5      784.97      812.02    182.74 o 
  13   9   5     1297.12     1357.57    229.40 o 
  -8  10   5     1710.98     1759.99    430.90 o 
  -7  10   5     1888.55     2046.10    305.56 o 
  -6  10   5     1095.79     1549.21    264.19 o 
  -5  10   5       57.97       27.70    100.47 o 
  -4  10   5     1924.81     1729.17    259.41 o 
  -3  10   5     3977.12     3440.96    206.72 o 
  -2  10   5     6991.28     6449.55    190.87 o 
  -1  10   5    10840.35    10789.83    283.74 o 
   0  10   5     9323.81     8760.71    217.61 o 
   1  10   5      812.39      810.59     75.12 o 
   2  10   5     1138.23     1153.21     90.47 o 
   3  10   5      380.36      344.20     85.41 o 
   4  10   5       36.08       38.19     61.31 o 
   5  10   5     2809.72     3287.70    194.85 o 
   6  10   5     3849.25     3633.26    351.80 o 
   7  10   5     5227.07     4648.08    231.08 o 
   8  10   5    13718.49    12805.05    500.94 o 
   9  10   5     5620.13     5800.32    331.89 o 
  10  10   5      250.20      238.86    117.21 o 
  11  10   5      220.95       94.38    114.90 o 
  12  10   5     1016.90      869.43    190.37 o 
  13  10   5     1762.90     1811.69    253.77 o 
  -8  11   5      229.01      404.31    179.67 o 
  -7  11   5      392.85      320.87    227.52 o 
  -6  11   5     1647.50     1910.25    250.51 o 
  -5  11   5       63.76       59.63    103.56 o 
  -4  11   5       26.27       13.87     74.68 o 
  -3  11   5     1553.98     1435.36    156.09 o 
  -2  11   5        0.89       27.51     47.24 o 
  -1  11   5      816.03      747.45     93.77 o 
   0  11   5      277.25      436.74     93.48 o 
   1  11   5     6108.57     5993.60    200.27 o 
   2  11   5     2936.81     3104.61    141.98 o 
   3  11   5     4098.99     3639.63    202.79 o 
   4  11   5      155.51      228.77     82.00 o 
   5  11   5       25.66       -5.95     67.66 o 
   6  11   5     1404.25     1553.28    154.64 o 
   7  11   5     1829.70     1810.32    267.74 o 
   8  11   5      796.10      857.72    164.21 o 
   9  11   5       71.14      188.22    114.33 o 
  10  11   5     6150.16     6188.46    363.06 o 
  11  11   5      599.40      715.15    181.13 o 
  12  11   5       68.38       89.09    126.72 o 
  13  11   5     1451.63     1260.11    458.08 o 
  -7  12   5      592.70      585.43    189.49 o 
  -6  12   5     1283.54     1036.28    355.93 o 
  -5  12   5     1978.07     1952.81    368.29 o 
  -4  12   5     1480.76     1153.06    188.81 o 
  -3  12   5     2374.57     2132.69    193.18 o 
  -2  12   5     3353.14     3219.66    151.29 o 
  -1  12   5      379.72      368.17     80.78 o 
   0  12   5     2552.45     2461.95    181.41 o 
   1  12   5    10049.58    10499.85    324.92 o 
   2  12   5    10018.40     9584.88    337.93 o 
   3  12   5    12614.16    12754.54    458.82 o 
   4  12   5     6114.10     6417.32    505.90 o 
   5  12   5      205.37      160.97     83.28 o 
   6  12   5      854.08      933.34    218.79 o 
   7  12   5      506.27      456.53    136.50 o 
   8  12   5     3315.48     3067.84    259.26 o 
   9  12   5     8719.33     8697.42    457.56 o 
  10  12   5     2916.87     2568.94    591.03 o 
  11  12   5     2864.29     3144.28    303.60 o 
  12  12   5     1470.90     1430.83    235.79 o 
  -6  13   5      228.45      263.27    237.65 o 
  -5  13   5       44.99       -4.38    110.97 o 
  -4  13   5      339.19      256.74    104.80 o 
  -3  13   5      576.69      475.83    117.12 o 
  -2  13   5     2378.65     2674.29    208.23 o 
  -1  13   5      100.10       89.31     69.22 o 
   0  13   5     1675.67     1982.07    143.60 o 
   1  13   5      476.88      593.83    118.80 o 
   2  13   5      732.22      858.27    131.33 o 
   3  13   5     2633.75     2889.62    444.21 o 
   4  13   5       83.45       66.92     83.35 o 
   5  13   5        9.78       16.80     75.72 o 
   6  13   5       19.54      -11.97     73.64 o 
   7  13   5      389.88      339.43    102.99 o 
   8  13   5     1161.42     1181.14    162.96 o 
   9  13   5      885.04      936.46    187.98 o 
  10  13   5      116.86      191.53    127.74 o 
  11  13   5       71.02      172.92    129.57 o 
  12  13   5      797.22      826.51    199.87 o 
  -5  14   5      248.56       44.62    163.96 o 
  -4  14   5     1570.89     1479.69    186.98 o 
  -3  14   5     2490.85     3056.37    285.21 o 
  -2  14   5     4462.19     4377.26    447.27 o 
  -1  14   5     2182.98     2731.37    279.94 o 
   0  14   5     1108.67      999.29    173.39 o 
   1  14   5      116.11       95.97     86.48 o 
   2  14   5      224.93      269.19    135.58 o 
   3  14   5     1696.42     1985.41    187.15 o 
   4  14   5     5648.14     5290.47    739.62 o 
   5  14   5     3717.75     3807.69    245.02 o 
   6  14   5     5446.52     5179.75    279.77 o 
   7  14   5     3091.89     2911.94    235.01 o 
   8  14   5     2258.79     2255.46    210.41 o 
   9  14   5       24.45      111.01    123.09 o 
  10  14   5     1362.69     1282.41    227.88 o 
  11  14   5     2510.93     2980.34    447.36 o 
  12  14   5     2772.80     2056.07    283.15 o 
  -4  15   5      820.89      635.01    151.08 o 
  -3  15   5     1176.69     1224.44    175.16 o 
  -2  15   5      143.19      229.32    142.14 o 
  -1  15   5       82.63       96.94    121.13 o 
   0  15   5       10.07      -50.59    115.26 o 
   1  15   5      398.95      278.48    106.59 o 
   2  15   5      542.84      460.61    123.54 o 
   3  15   5      103.38       94.35     97.96 o 
   4  15   5       11.62      -30.23     83.34 o 
   5  15   5       40.17       90.92     95.35 o 
   6  15   5      808.64      952.60    246.18 o 
   7  15   5      285.67      147.78    101.30 o 
   8  15   5     1033.44     1236.99    181.27 o 
   9  15   5      250.91      150.19    103.46 o 
  10  15   5      201.38      249.64    146.71 o 
  11  15   5      114.15      221.59    172.85 o 
  -3  16   5      389.43      495.55    228.40 o 
  -2  16   5      406.39      372.06    170.83 o 
  -1  16   5      730.47      689.40    193.24 o 
   0  16   5     1162.06     1234.66    228.42 o 
   1  16   5      585.39      322.60    114.62 o 
   2  16   5     1010.63     1062.46    161.14 o 
   3  16   5     3230.15     3173.32    245.40 o 
   4  16   5      973.07     1075.38    167.80 o 
   5  16   5      756.49      663.75    143.09 o 
   6  16   5     3287.75     3788.18    272.19 o 
   7  16   5     2906.90     3016.61    351.42 o 
   8  16   5     3307.19     3146.25    489.60 o 
   9  16   5     5349.83     4003.49    359.53 o 
  10  16   5      155.35        8.73    136.08 o 
  -1  17   5      110.33       95.66    140.24 o 
   0  17   5      195.17      210.44    148.18 o 
   1  17   5       53.95      176.69    148.09 o 
   2  17   5     1029.18     1080.28    167.22 o 
   3  17   5     1339.62     1477.98    188.66 o 
   4  17   5      148.51      272.58    119.29 o 
   5  17   5      791.28     1040.43    171.72 o 
   6  17   5      922.29      693.54    158.77 o 
   7  17   5        3.86      -23.77     95.51 o 
   8  17   5      716.71      713.01    160.04 o 
   9  17   5       36.14      146.77    118.36 o 
   1  18   5      571.06      642.86    203.72 o 
   2  18   5      911.29     1100.19    235.66 o 
   3  18   5     3735.49     3475.30    332.15 o 
   4  18   5     3885.77     4322.44    417.83 o 
   5  18   5      175.58      157.86    118.78 o 
   6  18   5      358.56      199.33    194.42 o 
   7  18   5      591.49      564.94    149.66 o 
  -6 -17   6        0.28       39.98    111.88 o 
  -5 -17   6      389.43      412.18    214.45 o 
  -4 -17   6     1135.65     1391.50    308.39 o 
  -3 -17   6       31.88      -62.40    120.97 o 
  -2 -17   6       23.93      -47.81    137.04 o 
  -8 -16   6      843.66      759.05    287.98 o 
  -7 -16   6      580.64      320.18    164.11 o 
  -6 -16   6     1471.53     1566.47    251.01 o 
  -5 -16   6     1705.20     1889.16    261.92 o 
  -4 -16   6     4139.43     4221.96    320.67 o 
  -3 -16   6     4537.52     3798.21    334.11 o 
  -2 -16   6     1361.00     1273.13    317.35 o 
  -1 -16   6       34.93       90.96    132.05 o 
   0 -16   6      137.70       92.23    145.22 o 
   1 -16   6        0.86      173.68    101.37 o 
  -8 -15   6       40.00      -78.91    116.65 o 
  -7 -15   6       30.91       41.58    123.89 o 
  -6 -15   6      287.81      279.23    153.04 o 
  -5 -15   6      268.97      126.05    130.84 o 
  -4 -15   6       83.02      -39.36    131.00 o 
  -3 -15   6       73.07       68.36     88.86 o 
  -2 -15   6      868.89     1018.06    279.61 o 
  -1 -15   6      335.73      174.51    163.31 o 
   0 -15   6     1228.13     1162.94    143.88 o 
   1 -15   6     1072.87      628.62    117.52 o 
   2 -15   6      853.52      998.45    200.26 o 
   3 -15   6      626.58      742.55    184.87 o 
  -8 -14   6     5471.20     5133.68    675.16 o 
  -7 -14   6     2319.72     2462.66    261.40 o 
  -6 -14   6       57.54       74.59    115.08 o 
  -5 -14   6       20.27      124.99    122.96 o 
  -4 -14   6     1887.50     1966.51    594.54 o 
  -3 -14   6     2529.95     3287.86    515.31 o 
  -2 -14   6     1443.65     1534.25    281.41 o 
  -1 -14   6      803.39      761.16    131.91 o 
   0 -14   6     1290.62     1347.70    141.55 o 
   1 -14   6     3908.22     4353.55    400.29 o 
   2 -14   6      130.53       93.35     88.89 o 
   3 -14   6       55.93       94.53    106.06 o 
   4 -14   6        4.81     -129.00     96.73 o 
 -11 -13   6        2.43      156.55    178.70 o 
  -8 -13   6       41.56       11.56    110.18 o 
  -7 -13   6       73.41      -42.76    113.50 o 
  -6 -13   6      278.54      356.73    131.69 o 
  -5 -13   6      201.70       42.39    117.85 o 
  -4 -13   6       45.38      162.46    116.01 o 
  -3 -13   6        1.16      -44.18     58.82 o 
  -2 -13   6       62.92      -34.13     58.18 o 
  -1 -13   6       45.76       -9.60     65.25 o 
   0 -13   6       11.67       22.08     69.37 o 
   1 -13   6       26.89       31.66     68.64 o 
   2 -13   6       15.14       77.21     94.90 o 
   3 -13   6      863.10      912.59    225.30 o 
   4 -13   6      891.95      972.30    162.61 o 
   5 -13   6     1021.23      991.05    279.92 o 
 -11 -12   6      277.07      299.30    203.33 o 
  -8 -12   6     4061.12     4493.15    306.54 o 
  -7 -12   6     4010.67     3857.34    274.53 o 
  -6 -12   6     3503.68     3256.22    318.47 o 
  -5 -12   6     2978.36     2728.60    296.15 o 
  -4 -12   6     7876.81     7634.66    240.73 o 
  -3 -12   6     2157.80     2259.19    142.14 o 
  -2 -12   6      185.38      248.07     75.19 o 
  -1 -12   6     3621.56     3450.51    349.89 o 
   0 -12   6     4345.49     4807.15    257.37 o 
   1 -12   6     8637.37     9459.42    300.16 o 
   2 -12   6    13570.01    14813.96    456.26 o 
   3 -12   6     2048.35     2117.72    195.13 o 
   4 -12   6     1528.31     1676.51    222.32 o 
   5 -12   6      262.08      280.83    116.89 o 
   6 -12   6      375.88      233.59    122.00 o 
 -12 -11   6      138.08      179.26    197.12 o 
 -11 -11   6       21.83       -0.24    152.64 o 
  -8 -11   6     1334.25     1465.02    259.93 o 
  -7 -11   6      709.81      620.97    182.17 o 
  -6 -11   6      281.18      260.58    112.76 o 
  -5 -11   6        0.01      -43.47     48.25 o 
  -4 -11   6      350.19      439.38     80.53 o 
  -3 -11   6       40.30       26.02     53.58 o 
  -2 -11   6        2.03       12.67     53.44 o 
  -1 -11   6      275.07      226.84     90.39 o 
   0 -11   6     3706.73     3893.97    182.92 o 
   1 -11   6       20.36       67.99     65.88 o 
   2 -11   6      245.42      277.73     82.43 o 
   3 -11   6      103.85      -29.32     76.01 o 
   4 -11   6      218.66      157.57     94.99 o 
   5 -11   6       33.13      -46.11     86.68 o 
   6 -11   6      668.81      565.80    138.39 o 
   7 -11   6     1888.71     2574.56    310.36 o 
 -12 -10   6     3152.09     3313.20    451.70 o 
 -11 -10   6     1253.30     1659.51    336.37 o 
 -10 -10   6      645.58      692.34    235.61 o 
  -8 -10   6     1120.56     1442.54    246.46 o 
  -7 -10   6      119.17       35.17     54.07 o 
  -6 -10   6     2290.82     2335.51    287.35 o 
  -5 -10   6     5553.92     5556.85    187.59 o 
  -4 -10   6    14112.99    13851.99    424.22 o 
  -3 -10   6    13619.02    13463.30    322.51 o 
  -2 -10   6    11763.29    11285.56    291.45 o 
  -1 -10   6     6108.84     6340.25    222.10 o 
   0 -10   6     6712.14     6685.83    254.65 o 
   1 -10   6       40.65       64.11     60.82 o 
   2 -10   6     3040.11     2970.72    168.71 o 
   3 -10   6     1819.58     1578.07    162.43 o 
   4 -10   6      579.99      456.95    146.73 o 
   5 -10   6     2331.59     2163.80    318.04 o 
   6 -10   6     2659.73     2681.58    226.45 o 
   7 -10   6      428.16      683.48    150.65 o 
   8 -10   6     1144.19      986.31    218.94 o 
 -12  -9   6     2455.32     2744.72    413.68 o 
 -11  -9   6      430.27      228.68    191.62 o 
 -10  -9   6       24.42       19.13    152.64 o 
  -9  -9   6       90.51      -65.36    126.81 o 
  -8  -9   6     1746.21     2049.17    176.74 o 
  -7  -9   6     6730.08     7180.93    250.98 o 
  -6  -9   6      902.04     1019.71    106.97 o 
  -5  -9   6      883.66     1175.19    140.80 o 
  -4  -9   6      110.47      125.31     54.18 o 
  -3  -9   6      929.83     1025.60     91.84 o 
  -2  -9   6      122.59      222.65     60.42 o 
  -1  -9   6      663.17      707.94     86.54 o 
   0  -9   6      715.93      606.25     78.77 o 
   1  -9   6        3.58      -36.56     39.58 o 
   2  -9   6      827.14      687.09     96.07 o 
   3  -9   6      876.91     1025.45    133.75 o 
   4  -9   6      346.70      381.47    100.56 o 
   5  -9   6       15.37       26.25     70.90 o 
   6  -9   6       79.97        4.22     79.54 o 
   7  -9   6      277.43      313.16    119.60 o 
   8  -9   6       92.67      152.41    136.90 o 
 -13  -8   6     1133.58     1228.05    317.39 o 
 -12  -8   6        3.07     -126.42    141.72 o 
 -11  -8   6     1159.87     1135.59    295.55 o 
 -10  -8   6     3334.44     3104.60    393.75 o 
  -9  -8   6     7520.58     7805.16    356.40 o 
  -8  -8   6    13419.56    13509.59    494.76 o 
  -7  -8   6     6165.16     5665.94    318.27 o 
  -6  -8   6     2383.77     2352.39    140.79 o 
  -5  -8   6     1643.83     1594.61    116.49 o 
  -4  -8   6      882.37      894.14     92.75 o 
  -3  -8   6     2580.65     2528.54    120.52 o 
  -2  -8   6    11201.13    11131.61    270.48 o 
  -1  -8   6     5621.39     5528.36    158.35 o 
   0  -8   6     6954.04     6890.85    180.56 o 
   1  -8   6    10084.76    10148.37    230.78 o 
   2  -8   6     4638.23     4839.77    203.17 o 
   3  -8   6     1638.59     1863.97    195.65 o 
   4  -8   6       73.92      -44.41     66.97 o 
   5  -8   6     1185.87     1251.85    163.63 o 
   6  -8   6     9669.73    10458.51    382.13 o 
   7  -8   6     7852.58     7862.47    425.20 o 
   8  -8   6      907.96      789.44    154.33 o 
   9  -8   6     1657.42     1822.34    674.36 o 
 -13  -7   6      598.71      501.84    240.72 o 
 -11  -7   6     1687.68     2106.19    350.47 o 
 -10  -7   6     1153.21     1185.37    253.07 o 
  -9  -7   6     3772.37     3757.86    194.94 o 
  -8  -7   6      122.72      157.13     74.83 o 
  -7  -7   6       22.62       -4.47     62.93 o 
  -6  -7   6      786.01      779.36     95.27 o 
  -5  -7   6       59.36      111.83     54.36 o 
  -4  -7   6     2690.26     2853.69    118.15 o 
  -3  -7   6     8133.61     8052.98    246.45 o 
  -2  -7   6     3715.76     3454.65    118.31 o 
  -1  -7   6     1155.14     1305.57     98.87 o 
   0  -7   6      110.30      107.58     41.43 o 
   1  -7   6     4887.37     4720.76    141.01 o 
   2  -7   6     4550.76     4257.19    145.85 o 
   3  -7   6      141.91      185.86     75.46 o 
   4  -7   6     1241.05     1100.45    129.60 o 
   5  -7   6     1634.43     1844.66    171.27 o 
   6  -7   6      309.87      270.51    127.49 o 
   7  -7   6        0.57      -52.99     75.62 o 
   8  -7   6       32.19       41.47     90.10 o 
   9  -7   6       25.38       66.47    119.88 o 
  10  -7   6        0.23      -90.86    120.95 o 
 -13  -6   6     3299.79     2826.82    410.73 o 
 -12  -6   6     2802.88     3012.06    411.61 o 
 -11  -6   6        2.05      -77.91     86.04 o 
 -10  -6   6      294.31      486.46    371.72 o 
  -9  -6   6      818.46      860.65    113.89 o 
  -8  -6   6      150.55       58.17     63.74 o 
  -7  -6   6     7295.61     7442.01    249.82 o 
  -6  -6   6     1478.44     1511.19    115.94 o 
  -5  -6   6     7174.58     7095.77    193.12 o 
  -4  -6   6    21313.21    20177.62    388.40 o 
  -3  -6   6     6638.32     6685.22    161.54 o 
  -2  -6   6      931.83      839.72     72.61 o 
  -1  -6   6      320.11      309.85     47.34 o 
   0  -6   6     1013.52     1137.76     71.64 o 
   1  -6   6    20587.78    21036.94    363.40 o 
   2  -6   6    10752.17    10687.19    247.60 o 
   3  -6   6     5568.59     5644.86    226.33 o 
   4  -6   6     6654.68     6440.83    251.81 o 
   5  -6   6    10984.33    10751.28    400.02 o 
   6  -6   6       81.58       46.60     92.61 o 
   7  -6   6     1680.96     1627.74    330.04 o 
   8  -6   6     1487.78     1534.92    175.72 o 
   9  -6   6      345.74      419.39    150.97 o 
  10  -6   6     4141.44     4027.05    358.21 o 
 -12  -5   6      101.51      288.86    202.93 o 
 -11  -5   6      559.93      653.44    220.31 o 
 -10  -5   6      319.99      313.17    183.33 o 
  -9  -5   6     1093.43     1168.98    197.20 o 
  -8  -5   6     4712.24     5261.93    213.15 o 
  -7  -5   6     6504.22     6629.43    231.52 o 
  -6  -5   6     2844.16     2868.77    144.84 o 
  -5  -5   6      342.42      427.29     57.51 o 
  -4  -5   6      164.99      246.14     47.05 o 
  -3  -5   6     9758.65    10016.78    201.61 o 
  -2  -5   6     9183.66     9371.28    191.79 o 
  -1  -5   6     2001.81     1984.91    116.84 o 
   0  -5   6     1338.40     1352.45     71.16 o 
   1  -5   6      657.98      644.13     55.80 o 
   2  -5   6        3.45      -25.95     30.02 o 
   3  -5   6      614.72      641.16     62.02 o 
   4  -5   6     5192.23     5710.84    224.34 o 
   5  -5   6        5.98      -26.73     57.18 o 
   6  -5   6     2243.20     2169.13    200.71 o 
   7  -5   6     1098.94     1077.15    139.63 o 
   8  -5   6      438.21      449.23    151.76 o 
   9  -5   6       19.81       85.71    110.28 o 
  10  -5   6      227.37      170.44    124.26 o 
  11  -5   6       93.21       90.85    135.28 o 
 -13  -4   6       46.68      166.83    161.73 o 
 -12  -4   6      172.57      426.43    214.49 o 
 -11  -4   6        4.98      152.72    155.59 o 
 -10  -4   6      631.05      818.36    228.28 o 
  -9  -4   6     6385.58     6120.23    355.30 o 
  -8  -4   6    10417.70     9903.54    369.08 o 
  -7  -4   6      440.53      366.82     91.48 o 
  -6  -4   6       33.96       85.33     54.47 o 
  -5  -4   6     5869.44     5938.64    191.42 o 
  -4  -4   6    49561.12    50010.71    803.05 o 
  -3  -4   6    32704.43    32015.05    483.57 o 
  -2  -4   6     2904.62     2597.12     85.57 o 
  -1  -4   6     5738.03     5988.50    137.70 o 
   0  -4   6    13484.83    13657.38    272.94 o 
   1  -4   6      290.96      290.54     46.73 o 
   2  -4   6     2118.62     2126.05     93.92 o 
   3  -4   6      289.88      208.50     42.49 o 
   4  -4   6     5336.18     4768.24    195.23 o 
   5  -4   6    15496.02    14552.66    399.54 o 
   6  -4   6    16878.64    16660.22    607.35 o 
   7  -4   6     3046.20     3183.50    200.53 o 
   8  -4   6     3630.19     3311.64    216.47 o 
   9  -4   6     2404.45     2321.92    253.29 o 
  10  -4   6       32.92      -25.18     95.07 o 
  11  -4   6     2326.10     2546.80    336.80 o 
 -13  -3   6     5346.78     4875.14    487.01 o 
 -12  -3   6     6298.26     5474.68    329.18 o 
 -11  -3   6       36.47       18.73    137.89 o 
 -10  -3   6        7.95      195.92    150.33 o 
  -9  -3   6      261.15      126.28     83.07 o 
  -8  -3   6     3783.50     3583.54    331.26 o 
  -7  -3   6     3523.87     3548.20    196.51 o 
  -6  -3   6     3524.15     3349.29    251.00 o 
  -5  -3   6    13168.70    12888.00    313.02 o 
  -4  -3   6    18132.57    17582.77    382.64 o 
  -3  -3   6      672.18      671.04     48.60 o 
  -2  -3   6       15.45      -10.34     21.26 o 
  -1  -3   6       23.01       39.12     24.61 o 
   0  -3   6      697.21      819.34     52.97 o 
   1  -3   6     3710.00     3820.65    131.36 o 
   2  -3   6     1136.98     1131.40     59.24 o 
   3  -3   6     6057.05     5962.75    133.03 o 
   4  -3   6     5146.36     5139.98    189.15 o 
   5  -3   6     2700.00     3008.82    173.96 o 
   6  -3   6       97.99      130.70     66.00 o 
   7  -3   6       65.87       35.26     66.40 o 
   8  -3   6      185.89      109.52     73.80 o 
   9  -3   6       33.98        8.16     86.20 o 
  10  -3   6      740.95      911.91    297.99 o 
  11  -3   6      551.47      527.39    166.97 o 
  12  -3   6      252.16      199.90    147.34 o 
 -13  -2   6       27.84      -29.41    138.45 o 
 -12  -2   6       47.45       98.36    139.57 o 
 -11  -2   6       41.42        4.54    142.28 o 
 -10  -2   6       13.37       78.91    128.65 o 
  -9  -2   6     1588.86     1674.27    295.99 o 
  -8  -2   6     6715.80     6835.64    288.24 o 
  -7  -2   6     3683.79     4050.22    203.85 o 
  -6  -2   6     3121.66     3240.38    170.29 o 
  -5  -2   6     3577.35     3975.89    171.54 o 
  -4  -2   6      395.47      475.34     55.35 o 
  -3  -2   6      580.63      648.11     53.90 o 
  -2  -2   6        2.97       14.23     24.52 o 
  -1  -2   6     3093.46     3306.83     91.15 o 
   0  -2   6    28111.78    28467.76    429.61 o 
   1  -2   6    27661.43    25798.74    440.75 o 
   2  -2   6    10398.63    10183.21    191.86 o 
   3  -2   6    24300.14    24305.25    419.03 o 
   4  -2   6     2946.43     2641.26    174.57 o 
   5  -2   6      708.12      732.02    110.02 o 
   6  -2   6     9251.09     9099.81    414.36 o 
   7  -2   6    12774.62    12981.40    457.64 o 
   8  -2   6     3529.73     3504.43    248.37 o 
   9  -2   6     5515.01     5766.67    449.55 o 
  10  -2   6     3776.89     3218.82    727.05 o 
  11  -2   6      667.17      742.70    180.54 o 
  12  -2   6      864.22      870.83    199.28 o 
 -12  -1   6     2801.85     2089.53    342.34 o 
 -11  -1   6      575.06      612.33    227.41 o 
 -10  -1   6     2810.50     3209.10    343.38 o 
  -9  -1   6    10812.00    10511.65    584.65 o 
  -8  -1   6    10158.47     9730.12    541.13 o 
  -7  -1   6     1187.46     1057.48    190.82 o 
  -6  -1   6      331.97      426.91    140.68 o 
  -5  -1   6     4107.79     4576.08    310.94 o 
  -4  -1   6    19740.91    19415.34    486.04 o 
  -3  -1   6    18152.06    17279.78    315.41 o 
  -2  -1   6    31435.21    29774.64   1159.46 o 
  -1  -1   6    23826.78    24043.76    367.67 o 
   0  -1   6    27212.03    28035.83    420.21 o 
   1  -1   6     1630.76     1665.07     72.83 o 
   2  -1   6     3085.79     3695.80    108.59 o 
   3  -1   6     2286.76     2241.95     84.06 o 
   4  -1   6     2462.77     2612.11     92.36 o 
   5  -1   6      631.04      591.92     67.63 o 
   6  -1   6      481.08      487.82    149.51 o 
   7  -1   6      287.75      225.36     88.29 o 
   8  -1   6      278.10      295.08     98.17 o 
   9  -1   6      577.91      864.75    211.54 o 
  10  -1   6       96.57      165.47    143.71 o 
  11  -1   6       21.73      -12.91    130.80 o 
  12  -1   6        2.70      -83.10    101.26 o 
 -12   0   6      769.41      336.13    193.45 o 
 -11   0   6        3.88       53.16    129.37 o 
 -10   0   6        6.67      -41.69    117.01 o 
  -9   0   6        0.31       16.44    121.27 o 
  -8   0   6      593.40      712.93    121.62 o 
  -7   0   6     2679.12     3188.61    301.37 o 
  -6   0   6       10.95       73.25     99.16 o 
  -5   0   6     3417.04     3455.07    271.08 o 
  -4   0   6    13173.38    12594.77    300.27 o 
  -3   0   6    12753.37    12402.50    280.56 o 
  -2   0   6     6892.12     6678.43    195.14 o 
  -1   0   6     1530.16     1422.79    159.26 o 
   0   0   6      830.81      736.43     68.44 o 
   1   0   6    20938.67    21362.59    373.52 o 
   2   0   6    48635.80    49005.60    770.28 o 
   3   0   6     5085.27     5186.36    135.17 o 
   4   0   6     8638.23     8065.33    287.50 o 
   5   0   6     9121.17     8939.09    239.80 o 
   6   0   6     5714.96     5502.28    184.51 o 
   7   0   6     2863.30     2605.83    135.41 o 
   8   0   6     1748.23     1464.97    156.15 o 
   9   0   6      102.86       37.14    104.10 o 
  10   0   6     5727.98     6372.68    471.15 o 
  11   0   6     8822.06     9143.55    604.34 o 
  12   0   6     3555.10     3033.10    386.50 o 
 -12   1   6     1079.55     1352.63    324.09 o 
 -11   1   6       40.04       21.52    140.76 o 
 -10   1   6      131.10      103.06    147.22 o 
  -9   1   6     9015.44     8830.54    365.79 o 
  -8   1   6    12241.78    12245.45    430.24 o 
  -7   1   6    10840.43    11335.54    391.88 o 
  -6   1   6     8335.67     8184.79    302.65 o 
  -5   1   6    12485.91    12954.38    324.72 o 
  -4   1   6      901.17      731.69     70.67 o 
  -3   1   6        2.07       -6.71     31.82 o 
  -2   1   6     1460.89     1549.24    115.25 o 
  -1   1   6      444.55      571.03     40.55 o 
   0   1   6     2985.96     2768.22     77.76 o 
   1   1   6    23104.49    23544.78    404.56 o 
   2   1   6    18063.01    18881.57    337.22 o 
   3   1   6    14999.67    15214.06    286.01 o 
   4   1   6     3372.61     3337.36    108.06 o 
   5   1   6        8.33       59.05     39.68 o 
   6   1   6     2109.31     1871.42    179.58 o 
   7   1   6     2422.21     2457.14    134.25 o 
   8   1   6      821.40      916.21     99.50 o 
   9   1   6     5314.44     5231.59    389.69 o 
  10   1   6     3261.11     3460.18    361.39 o 
  11   1   6        3.85      114.54    140.84 o 
  12   1   6       52.01      -18.25    124.90 o 
  13   1   6        0.00      224.77    170.41 o 
 -12   2   6      229.66      277.78    185.56 o 
 -11   2   6      156.48      -67.59    132.95 o 
 -10   2   6       37.29      -71.98    113.42 o 
  -9   2   6     1248.66     1210.52    137.50 o 
  -8   2   6     3177.92     3054.24    213.00 o 
  -7   2   6      536.58      684.86    166.35 o 
  -6   2   6     4860.46     4453.36    220.48 o 
  -5   2   6      224.65      132.62     57.29 o 
  -4   2   6     6531.68     6745.38    204.00 o 
  -3   2   6    12566.91    12554.58    298.10 o 
  -2   2   6     4397.83     4174.45    110.34 o 
  -1   2   6    21263.59    21195.65    364.47 o 
   0   2   6    11322.36    11316.10    195.91 o 
   1   2   6    12628.24    13285.64    225.31 o 
   2   2   6      837.08     1254.64     66.69 o 
   3   2   6       55.95       58.44     38.99 o 
   4   2   6     4917.90     5367.51    166.40 o 
   5   2   6     5122.16     4636.32    193.88 o 
   6   2   6    17271.18    16728.67    473.64 o 
   7   2   6    14047.73    14045.40    349.97 o 
   8   2   6     5956.61     6332.28    222.14 o 
   9   2   6     4023.68     4216.84    331.58 o 
  10   2   6      251.46      371.12    148.18 o 
  11   2   6     1368.00     1298.59    238.96 o 
  12   2   6     1592.59     1355.26    268.37 o 
 -11   3   6     4179.34     3378.40    453.22 o 
 -10   3   6     4347.81     3167.25    417.51 o 
  -9   3   6      474.40      355.17    129.75 o 
  -8   3   6     2423.65     2841.05    183.84 o 
  -7   3   6     1277.82     1348.49    150.24 o 
  -6   3   6     1211.56     1174.50    133.70 o 
  -5   3   6     7912.05     8660.74    256.08 o 
  -4   3   6    17305.19    17143.38    396.45 o 
  -3   3   6     5827.12     5545.43    179.07 o 
  -2   3   6    14335.48    14948.59    298.73 o 
  -1   3   6     2121.13     2072.14     83.02 o 
   0   3   6     2735.72     2928.54     92.20 o 
   1   3   6    11273.38    11114.95    228.02 o 
   2   3   6    20423.92    21221.37    331.59 o 
   3   3   6     3469.59     3242.98    125.24 o 
   4   3   6     5153.66     5100.48    123.92 o 
   5   3   6     6603.12     6408.08    185.18 o 
   6   3   6     1010.10     1098.14     86.75 o 
   7   3   6      270.23      237.24     85.19 o 
   8   3   6      147.40      131.14     74.73 o 
   9   3   6       23.65       12.08     65.11 o 
  10   3   6     1837.37     2006.47    258.81 o 
  11   3   6       55.02      255.86    142.76 o 
  13   3   6      211.00       56.91    179.66 o 
 -11   4   6      396.11      348.64    205.80 o 
 -10   4   6      122.37     -148.73    120.44 o 
  -9   4   6      252.59      172.62    115.19 o 
  -8   4   6       87.52      117.80    100.71 o 
  -7   4   6      988.25     1390.94    156.52 o 
  -6   4   6      462.21      535.13     89.59 o 
  -5   4   6     5264.48     5070.98    234.12 o 
  -4   4   6     1572.01     1657.41    113.18 o 
  -3   4   6      223.67      246.10     75.71 o 
  -2   4   6     1717.38     1990.28     93.42 o 
  -1   4   6     4013.93     4415.50    130.56 o 
   0   4   6     3720.80     4102.72    123.87 o 
   1   4   6    16497.53    16801.04    281.57 o 
   2   4   6    10890.05    11135.72    206.11 o 
   3   4   6     9126.72     8649.27    167.71 o 
   4   4   6    11260.52    11800.13    215.42 o 
   5   4   6      452.02      550.83     52.19 o 
   6   4   6     9173.94     9531.73    221.61 o 
   7   4   6     3564.92     3452.88    131.75 o 
   8   4   6      661.72      752.18     94.49 o 
   9   4   6     5192.06     5196.53    217.96 o 
  10   4   6     3475.75     3220.75    303.13 o 
  11   4   6      101.57      218.80    172.41 o 
  12   4   6     1055.48     1123.95    288.38 o 
  13   4   6     1003.72      841.31    271.56 o 
 -11   5   6      325.32      357.73    223.58 o 
 -10   5   6     2741.73     2354.95    402.60 o 
  -9   5   6     5065.93     4756.45    961.79 o 
  -8   5   6     3949.02     3864.17    292.34 o 
  -7   5   6     2754.58     2860.85    179.10 o 
  -6   5   6     7962.68     8169.01    266.84 o 
  -5   5   6      375.39      425.31     81.77 o 
  -4   5   6     4886.66     5271.22    235.10 o 
  -3   5   6    21676.40    21567.69    412.96 o 
  -2   5   6    33919.19    33179.62    579.18 o 
  -1   5   6    33848.06    33079.66    573.55 o 
   0   5   6     7615.10     6787.26    177.17 o 
   1   5   6     9818.15     9834.45    237.00 o 
   2   5   6      541.33      744.38     52.16 o 
   3   5   6      928.28     1163.68     61.64 o 
   4   5   6      295.41      244.60     33.75 o 
   5   5   6    13792.20    14213.93    276.93 o 
   6   5   6    11099.27    11131.99    241.26 o 
   7   5   6     7249.83     7472.88    235.75 o 
   8   5   6     4244.71     4768.73    194.64 o 
   9   5   6     4896.79     5075.30    211.65 o 
  10   5   6        2.48       -4.52     83.12 o 
  11   5   6      497.36     1190.59    281.21 o 
  12   5   6       21.73      -28.54    152.80 o 
  13   5   6      150.54      -89.35    158.94 o 
 -10   6   6       28.52        4.70    152.72 o 
  -9   6   6      101.86       58.43    167.62 o 
  -8   6   6       10.71       75.73    228.16 o 
  -7   6   6     1277.15     1580.53    395.59 o 
  -6   6   6     1335.55     1602.05    182.41 o 
  -5   6   6     1042.24      964.95    128.54 o 
  -4   6   6     1595.80     1548.87    129.18 o 
  -3   6   6      186.34      239.87     57.12 o 
  -2   6   6     1226.06     1451.23     93.34 o 
  -1   6   6     1669.87     1760.02     97.61 o 
   0   6   6      704.63      927.63     98.56 o 
   1   6   6      706.68      637.05     66.19 o 
   2   6   6      343.32      363.81     50.15 o 
   3   6   6     1197.99     1285.02     64.73 o 
   4   6   6     6413.45     6384.59    147.38 o 
   5   6   6     4985.04     5093.31    128.24 o 
   6   6   6     1504.70     1463.37     92.20 o 
   7   6   6      404.22      405.35     94.13 o 
   8   6   6     1226.02     1080.27    154.64 o 
   9   6   6       41.01       30.81     85.21 o 
  10   6   6     2345.19     2559.84    236.59 o 
  11   6   6     2761.46     2273.74    404.08 o 
  12   6   6     2645.45     2438.09    386.26 o 
  13   6   6     6402.51     6606.38    614.62 o 
 -10   7   6        1.42      -32.04    175.44 o 
  -9   7   6      806.81      800.74    265.98 o 
  -8   7   6     3049.44     3261.79    405.31 o 
  -7   7   6     4699.99     4675.31    315.63 o 
  -6   7   6     9111.90     9425.59    419.43 o 
  -5   7   6    11256.29    11661.18    343.89 o 
  -4   7   6     6990.33     6744.36    187.26 o 
  -3   7   6       95.88       15.51     37.77 o 
  -2   7   6      582.03      636.65     76.27 o 
  -1   7   6     3166.98     3255.74    134.87 o 
   0   7   6     5998.74     6221.84    184.19 o 
   1   7   6     7148.03     6443.48    188.11 o 
   2   7   6     7468.89     7134.57    165.96 o 
   3   7   6     8928.53     8762.20    194.46 o 
   4   7   6    26363.87    25922.40    502.37 o 
   5   7   6     4240.11     3860.32    178.65 o 
   6   7   6      691.21      620.99    119.99 o 
   7   7   6     1003.59      949.28    165.07 o 
   8   7   6     3112.33     3277.76    367.85 o 
   9   7   6     6499.16     7090.57    349.30 o 
  10   7   6     2730.88     2498.31    235.18 o 
  11   7   6     1068.08     1355.10    202.54 o 
  12   7   6     1833.24     2454.11    539.26 o 
  13   7   6      232.11      349.20    225.73 o 
  -9   8   6        1.80       79.15    168.34 o 
  -8   8   6      224.28      249.92    144.29 o 
  -7   8   6      271.28      215.72    129.35 o 
  -6   8   6       54.14      -11.83     94.66 o 
  -5   8   6       38.02       -8.26     52.87 o 
  -4   8   6     4734.50     4716.08    172.82 o 
  -3   8   6      892.76      898.00     84.11 o 
  -2   8   6       25.48       59.29     44.85 o 
  -1   8   6        6.26        7.11     40.03 o 
   0   8   6     1892.11     1915.05    158.19 o 
   1   8   6      302.07      327.04     68.03 o 
   2   8   6      807.07      879.25     86.17 o 
   3   8   6        0.14       12.19     29.29 o 
   4   8   6      243.15      204.55     68.41 o 
   5   8   6     3190.48     3264.24    220.13 o 
   6   8   6     4681.48     4434.89    333.02 o 
   7   8   6      211.59      152.17     93.10 o 
   8   8   6     4058.97     4141.27    265.79 o 
   9   8   6      767.62      796.21    221.19 o 
  10   8   6      442.95      617.94    170.45 o 
  11   8   6       96.62       37.22    106.81 o 
  12   8   6        9.93      100.44    116.09 o 
  13   8   6        9.84      -63.29    180.54 o 
  -9   9   6     1073.28     1141.41    335.73 o 
  -8   9   6      641.25      142.60    227.13 o 
  -7   9   6       54.84      -17.11    107.87 o 
  -6   9   6      575.58      515.29    151.64 o 
  -5   9   6     5656.41     6360.49    341.31 o 
  -4   9   6     6860.78     7440.03    210.24 o 
  -3   9   6    12512.49    12195.80    278.13 o 
  -2   9   6     3868.22     3647.13    158.49 o 
  -1   9   6    10548.48    10402.58    241.21 o 
   0   9   6     3448.08     3332.96    144.25 o 
   1   9   6       37.96       52.84     38.78 o 
   2   9   6     5734.09     5483.21    153.73 o 
   3   9   6     4988.68     5198.62    124.76 o 
   4   9   6    13625.43    13176.90    378.36 o 
   5   9   6    13185.14    12028.17    362.57 o 
   6   9   6     4065.07     4292.83    209.33 o 
   7   9   6     1860.10     1803.42    192.02 o 
   8   9   6     4657.22     5026.28    294.18 o 
   9   9   6     1324.90     1130.40    176.13 o 
  10   9   6        3.72      101.12    106.91 o 
  11   9   6      128.94       72.25    108.94 o 
  12   9   6     1261.08     1599.58    234.91 o 
  13   9   6     1393.76     1214.31    226.89 o 
  -8  10   6       19.12       54.56    143.68 o 
  -7  10   6     1687.72     1580.27    251.24 o 
  -6  10   6     2399.32     2158.22    476.81 o 
  -5  10   6      589.69      615.81    153.70 o 
  -4  10   6      223.82      213.69     93.65 o 
  -3  10   6       27.67       -5.42     49.75 o 
  -2  10   6     2224.66     2164.66    135.61 o 
  -1  10   6     1089.39     1049.61     91.07 o 
   0  10   6      772.14      868.92     82.85 o 
   1  10   6     2646.17     2450.23    117.61 o 
   2  10   6      667.76      709.07     70.30 o 
   3  10   6     1953.91     1869.99    149.62 o 
   4  10   6       58.76       92.46     66.11 o 
   5  10   6       21.94      -86.23     57.49 o 
   6  10   6      178.05      212.09     82.78 o 
   7  10   6       13.67      -14.21     79.77 o 
   8  10   6     1418.40     1391.16    189.26 o 
   9  10   6     1415.35     1512.18    201.69 o 
  10  10   6      993.54     1068.95    187.01 o 
  11  10   6     1356.42     1467.42    219.56 o 
  12  10   6      351.45      182.25    133.48 o 
  13  10   6      651.12      411.93    158.63 o 
  -7  11   6     1700.10     1241.58    222.00 o 
  -6  11   6      970.07      812.74    180.10 o 
  -5  11   6      765.01      667.45    161.92 o 
  -4  11   6      427.29      204.88     95.50 o 
  -3  11   6      211.59      239.48     93.86 o 
  -2  11   6     3439.01     3782.80    296.37 o 
  -1  11   6     4771.20     5093.14    171.51 o 
   0  11   6    10853.19    10762.14    259.10 o 
   1  11   6     4883.25     4998.63    201.84 o 
   2  11   6      207.02      213.00     84.46 o 
   3  11   6     6231.16     5680.49    246.32 o 
   4  11   6     1979.84     1983.95    247.77 o 
   5  11   6     3463.78     3276.30    203.66 o 
   6  11   6     1580.57     1547.01    157.48 o 
   7  11   6     1110.27     1130.01    142.49 o 
   8  11   6     4409.48     3412.30    268.77 o 
   9  11   6     4223.04     4388.20    332.58 o 
  10  11   6     1159.50     1472.53    220.87 o 
  11  11   6       71.72      157.26    116.72 o 
  12  11   6       26.42       18.42    119.11 o 
  13  11   6     1005.02      821.21    189.69 o 
  -7  12   6        1.72     -173.34    115.56 o 
  -6  12   6      440.34      474.60    163.45 o 
  -5  12   6        6.04      -97.68     96.81 o 
  -4  12   6      106.09      251.30    100.56 o 
  -3  12   6      258.34      455.90    165.13 o 
  -2  12   6      458.57      504.07    109.33 o 
  -1  12   6     1491.59     1439.77    145.99 o 
   0  12   6      563.86      734.08     85.62 o 
   1  12   6     1353.46     1188.09    139.37 o 
   2  12   6      364.94      262.83     91.89 o 
   3  12   6      661.29      637.14    119.54 o 
   4  12   6      505.56      550.89    144.48 o 
   5  12   6      395.11      250.29     92.27 o 
   6  12   6       62.57        9.67     72.07 o 
   7  12   6       26.54       23.81     90.15 o 
   8  12   6      607.39      692.25    198.27 o 
   9  12   6       70.23       62.98    101.48 o 
  10  12   6      777.53      985.08    189.20 o 
  11  12   6      302.55      246.98    142.05 o 
  12  12   6       37.42      153.99    128.00 o 
  -6  13   6      388.57      123.60    136.08 o 
  -5  13   6     2271.98     2889.34    301.15 o 
  -4  13   6     2189.30     1882.60    194.03 o 
  -3  13   6     1528.80     1394.26    300.90 o 
  -2  13   6     2365.57     2145.04    186.28 o 
  -1  13   6       17.20      -42.10     52.28 o 
   0  13   6     2991.51     3005.52    662.10 o 
   1  13   6     3977.50     3770.20    352.40 o 
   2  13   6     3169.83     2732.71    270.77 o 
   3  13   6     2305.94     2359.85    256.93 o 
   4  13   6     5998.38     4687.22    520.36 o 
   5  13   6     3303.06     3490.83    384.99 o 
   6  13   6      807.03      986.63    172.98 o 
   7  13   6       93.80       41.76     83.76 o 
   8  13   6      550.29      507.05    125.52 o 
   9  13   6     3616.71     3647.12    514.55 o 
  10  13   6     2590.49     3135.77    302.73 o 
  11  13   6     2868.89     2419.43    278.68 o 
  12  13   6     2458.01     2467.80    295.26 o 
  -5  14   6        8.68        4.56    119.77 o 
  -4  14   6       19.68      -57.02     93.16 o 
  -3  14   6        9.06      -65.30     81.62 o 
  -2  14   6        4.29      -51.73     78.50 o 
  -1  14   6      108.13      233.74    136.98 o 
   0  14   6      506.44      681.76    125.80 o 
   1  14   6      986.58     1208.84    156.20 o 
   2  14   6      937.10     1073.18    150.95 o 
   3  14   6      307.74      184.79     93.49 o 
   4  14   6      214.99      111.25     89.74 o 
   5  14   6       72.97       18.22    101.84 o 
   6  14   6     1240.37     1497.91    178.83 o 
   7  14   6      184.99      131.07     93.97 o 
   8  14   6       14.71      -30.70     87.89 o 
   9  14   6        0.90        8.91    110.86 o 
  10  14   6     1082.89     1082.07    221.19 o 
  11  14   6      436.10      366.69    199.63 o 
  -4  15   6     1445.13     1358.68    190.47 o 
  -3  15   6      459.72      367.61    156.96 o 
  -2  15   6      983.63      727.92    191.01 o 
  -1  15   6     2709.83     2318.75    271.04 o 
   0  15   6     1527.30     1560.82    285.89 o 
   1  15   6      349.83      224.14    107.66 o 
   2  15   6       56.82       27.40     89.73 o 
   3  15   6      168.84      246.70    105.13 o 
   4  15   6      798.06     1072.65    161.71 o 
   5  15   6     2252.10     2442.95    218.79 o 
   6  15   6     3240.24     2856.17    278.22 o 
   7  15   6     2211.30     2088.81    211.86 o 
   8  15   6     4866.42     4634.66    373.53 o 
   9  15   6     1100.37      908.31    200.81 o 
  10  15   6       23.37       31.98    121.51 o 
  11  15   6      754.88      596.66    197.29 o 
  -2  16   6      311.22      198.03    194.61 o 
  -1  16   6        0.41     -114.07    122.27 o 
   0  16   6       74.68        9.00    119.04 o 
   1  16   6       44.39       54.73     95.70 o 
   2  16   6     2247.39     2195.17    210.76 o 
   3  16   6     1314.95     1338.33    179.48 o 
   4  16   6      178.17      226.15    107.06 o 
   5  16   6      453.82      426.20    132.88 o 
   6  16   6     1497.62     1525.41    250.55 o 
   7  16   6       21.23       20.24     91.65 o 
   8  16   6       78.98      -22.51     95.36 o 
   9  16   6        3.87       55.12    115.55 o 
  10  16   6       91.35       -8.21    201.94 o 
  -1  17   6     1334.63     1386.47    259.52 o 
   0  17   6     2301.29     2477.64    304.33 o 
   1  17   6      667.34      782.84    199.59 o 
   2  17   6      256.50      315.16    126.44 o 
   3  17   6     2337.68     2923.97    250.45 o 
   4  17   6     2204.98     2439.79    238.58 o 
   5  17   6        2.87       57.84    105.22 o 
   6  17   6      556.94      335.27    145.88 o 
   7  17   6      739.84      528.04    142.88 o 
   8  17   6     2651.22     3165.80    362.67 o 
   9  17   6     3109.17     3349.24    393.42 o 
   1  18   6      561.06      571.26    196.44 o 
   2  18   6        7.66      138.01    140.40 o 
   3  18   6       54.55       41.27    113.11 o 
   4  18   6      157.54      266.16    158.69 o 
   5  18   6        5.04      -64.04    104.08 o 
   6  18   6     1275.49     1287.80    223.13 o 
   7  18   6     1727.14     1900.40    227.82 o 
  -4 -17   7     1228.07     1251.01    428.35 o 
  -3 -17   7      279.22      272.14    171.23 o 
  -6 -16   7      370.17      233.01    150.10 o 
  -5 -16   7        1.72       97.75    147.99 o 
  -4 -16   7      345.04      382.96    316.76 o 
  -3 -16   7      200.54      204.99    181.65 o 
  -2 -16   7       52.70       75.27    137.50 o 
  -1 -16   7     1836.26     1943.97    406.39 o 
   0 -16   7     1208.56     1913.59    474.26 o 
  -7 -15   7       53.48      -57.75    119.61 o 
  -6 -15   7      645.46      797.75    262.08 o 
  -5 -15   7     1619.12     1348.64    315.88 o 
  -4 -15   7     5180.36     4763.59    413.56 o 
  -3 -15   7     6776.96     6816.24    405.84 o 
  -2 -15   7     2516.14     2182.29    258.11 o 
  -1 -15   7       21.46       21.98     76.67 o 
   0 -15   7       17.21       28.94     82.62 o 
   1 -15   7      532.13      415.13    111.69 o 
   2 -15   7     1619.71     1737.88    204.32 o 
 -10 -14   7       75.72      307.43    228.12 o 
  -7 -14   7       47.03      100.85    124.44 o 
  -6 -14   7      211.91      285.05    134.74 o 
  -5 -14   7      623.32      546.12    161.12 o 
  -4 -14   7       57.37       38.81    115.73 o 
  -3 -14   7      531.78      610.52    171.84 o 
  -2 -14   7       34.67      -74.29     63.47 o 
  -1 -14   7       94.70      152.18     83.82 o 
   0 -14   7     1090.72     1336.28    142.81 o 
   1 -14   7     1644.38     2045.10    199.57 o 
   2 -14   7     1637.33     1923.61    199.13 o 
   3 -14   7     1924.63     1839.28    209.61 o 
   4 -14   7      482.78      324.41    143.40 o 
 -10 -13   7     1217.16     1143.08    315.64 o 
  -9 -13   7     5209.97     4809.86    532.05 o 
  -7 -13   7     5339.68     5929.33    510.17 o 
  -6 -13   7      350.55      579.25    152.43 o 
  -5 -13   7       25.50       59.67    102.87 o 
  -4 -13   7      361.32      184.32    119.56 o 
  -3 -13   7     1463.89     1400.13    145.16 o 
  -2 -13   7     2444.76     2545.77    165.87 o 
  -1 -13   7     1089.64     1283.62    132.51 o 
   0 -13   7     1274.25     1498.18    142.09 o 
   1 -13   7     6845.32     7205.12    274.50 o 
   2 -13   7      971.38     1099.68    136.50 o 
   3 -13   7       22.39       -3.05     95.18 o 
   4 -13   7       11.94       81.48    127.62 o 
   5 -13   7       40.48       82.85    114.20 o 
 -11 -12   7      119.41      146.98    201.34 o 
 -10 -12   7      287.30      163.24    192.33 o 
  -9 -12   7      356.96       84.01    180.86 o 
  -7 -12   7      363.78      146.70    179.18 o 
  -6 -12   7       66.37      187.50    113.46 o 
  -5 -12   7       96.19       97.27     63.43 o 
  -4 -12   7        4.72       10.16     58.89 o 
  -3 -12   7     1330.20     1494.48    125.94 o 
  -2 -12   7     2327.90     2633.46    140.37 o 
  -1 -12   7      534.89      589.54     97.99 o 
   0 -12   7        0.45       22.62     64.09 o 
   1 -12   7       20.69       -3.93     66.52 o 
   2 -12   7        4.67      107.01     76.80 o 
   3 -12   7       10.04       -9.59     83.98 o 
   4 -12   7     1226.13     1406.92    305.01 o 
   5 -12   7     1538.96     1620.03    195.84 o 
   6 -12   7      626.68      734.86    164.41 o 
 -11 -11   7     1454.74     1512.69    347.52 o 
 -10 -11   7     1604.91     1988.54    374.31 o 
  -9 -11   7       14.16      215.05    182.45 o 
  -8 -11   7     4801.94     4549.30    485.26 o 
  -7 -11   7     7405.63     6712.79    331.39 o 
  -6 -11   7     2649.41     2887.72    213.13 o 
  -5 -11   7     2831.17     2871.94    163.71 o 
  -4 -11   7     6797.11     7463.79    235.43 o 
  -3 -11   7     2883.35     3012.63    171.92 o 
  -2 -11   7      283.20      228.36     61.75 o 
  -1 -11   7       44.24       30.05     50.71 o 
   0 -11   7     1494.73     1674.47    133.07 o 
   1 -11   7    10065.36     9843.76    300.70 o 
   2 -11   7     4748.35     4830.63    337.20 o 
   3 -11   7     1940.66     2115.65    192.40 o 
   4 -11   7      309.56      300.31    104.95 o 
   5 -11   7      879.75      849.91    155.71 o 
   6 -11   7      141.92      228.12    116.48 o 
   7 -11   7     1061.19     1551.81    452.22 o 
 -12 -10   7        5.90      213.22    208.28 o 
 -11 -10   7       53.70      139.57    186.04 o 
 -10 -10   7      299.67      418.94    204.21 o 
  -9 -10   7       95.83      -23.43    150.25 o 
  -8 -10   7     1106.55     1132.80    276.35 o 
  -7 -10   7      637.15      699.16    130.40 o 
  -6 -10   7      434.68      615.67    168.54 o 
  -5 -10   7      235.70       92.00     48.14 o 
  -4 -10   7       12.12      -33.67     50.07 o 
  -3 -10   7      723.47      911.21     96.70 o 
  -2 -10   7      303.36      219.20     60.32 o 
  -1 -10   7     1054.32     1091.68    145.11 o 
   0 -10   7     4936.31     5128.94    169.73 o 
   1 -10   7      311.38      330.16     78.76 o 
   2 -10   7     1856.33     2074.21    150.33 o 
   3 -10   7      138.73       71.90     79.77 o 
   4 -10   7       45.56       10.57     77.15 o 
   5 -10   7      101.48      143.70     94.24 o 
   6 -10   7      574.98      454.83    130.41 o 
   7 -10   7      810.69      840.58    170.91 o 
 -12  -9   7     2571.31     3159.36    448.75 o 
 -10  -9   7     1540.78     1368.81    315.00 o 
  -9  -9   7     2905.49     2633.29    374.15 o 
  -8  -9   7     5426.40     5313.02    347.40 o 
  -7  -9   7     1274.34     1469.50    116.87 o 
  -6  -9   7     1133.56     1265.86    106.88 o 
  -5  -9   7     1074.04     1179.29    103.43 o 
  -4  -9   7     4438.71     4639.29    170.84 o 
  -3  -9   7     9658.22    10148.36    239.18 o 
  -2  -9   7     8536.46     8581.53    216.98 o 
  -1  -9   7     5710.58     5879.74    240.91 o 
   0  -9   7     5824.99     6012.10    177.86 o 
   1  -9   7      161.86      217.99     67.13 o 
   2  -9   7     4794.40     4677.32    384.72 o 
   3  -9   7     5226.01     5161.20    296.23 o 
   4  -9   7     3099.43     3045.94    209.09 o 
   5  -9   7      999.85      942.36    145.89 o 
   6  -9   7     3511.83     3969.39    280.50 o 
   7  -9   7     2220.55     1894.73    416.92 o 
   8  -9   7      785.94      737.51    153.25 o 
 -12  -8   7     2096.44     2019.39    384.03 o 
 -11  -8   7      728.90      391.04    201.10 o 
 -10  -8   7      162.31      101.95    151.84 o 
  -9  -8   7        5.31      -94.74     85.15 o 
  -8  -8   7      562.18      515.32    127.82 o 
  -7  -8   7     1813.03     1863.98    157.97 o 
  -6  -8   7     1016.34     1048.67     96.31 o 
  -5  -8   7      234.04      334.38     68.42 o 
  -4  -8   7      383.30      351.77     60.02 o 
  -3  -8   7     1697.62     1623.06    105.74 o 
  -2  -8   7     1150.68     1177.47     85.10 o 
  -1  -8   7       16.05      -23.76     37.93 o 
   0  -8   7     1530.06     1436.93     92.42 o 
   1  -8   7        6.88      -54.68     39.29 o 
   2  -8   7     1155.06     1452.19    141.47 o 
   3  -8   7        2.22      -81.30     59.56 o 
   4  -8   7       81.27      -12.99     64.71 o 
   5  -8   7      201.05      157.96     90.36 o 
   6  -8   7      303.77      299.09    152.80 o 
   7  -8   7      228.70      269.77    111.48 o 
   8  -8   7      105.56      193.10    103.35 o 
   9  -8   7     1079.54     1323.43    238.03 o 
 -12  -7   7      242.47      359.72    221.51 o 
 -11  -7   7       77.07      296.03    187.55 o 
 -10  -7   7     2313.13     1740.35    200.54 o 
  -9  -7   7     1386.99     1889.03    200.70 o 
  -8  -7   7     8452.37     8310.72    367.67 o 
  -7  -7   7     6411.03     7148.52    255.62 o 
  -6  -7   7      139.06       65.04     50.88 o 
  -5  -7   7     1427.95     1459.01     99.42 o 
  -4  -7   7       98.29      166.21     46.97 o 
  -3  -7   7     2115.73     2094.33    106.68 o 
  -2  -7   7     4933.25     4691.73    158.53 o 
  -1  -7   7     5306.73     4956.15    152.35 o 
   0  -7   7     3339.19     3358.08    120.51 o 
   1  -7   7    11843.62    11905.56    253.07 o 
   2  -7   7     4950.19     4688.41    245.04 o 
   3  -7   7      386.67      352.90     91.66 o 
   4  -7   7       73.91       32.15     68.70 o 
   5  -7   7       11.66       18.27     66.45 o 
   6  -7   7     2100.85     2012.54    250.20 o 
   7  -7   7     4662.16     4459.43    535.78 o 
   8  -7   7     4022.30     3558.47    254.38 o 
   9  -7   7     1308.56     1456.04    241.32 o 
 -13  -6   7      189.52      267.66    215.61 o 
 -12  -6   7     2084.46     1947.89    348.64 o 
 -11  -6   7     1786.55     1899.48    221.08 o 
 -10  -6   7     3086.79     3363.06    340.83 o 
  -9  -6   7     1964.41     2307.07    216.28 o 
  -8  -6   7      722.62      845.81    145.96 o 
  -7  -6   7      161.29      157.60     73.72 o 
  -6  -6   7      316.52      279.05     75.62 o 
  -5  -6   7     1091.76     1069.02    104.01 o 
  -4  -6   7        4.99       -3.53     38.48 o 
  -3  -6   7     3319.78     3361.32    112.48 o 
  -2  -6   7     1808.48     1749.44    107.14 o 
  -1  -6   7       11.76       -9.00     27.50 o 
   0  -6   7     1645.44     1904.17     91.65 o 
   1  -6   7      881.74      838.87     68.62 o 
   2  -6   7     1975.56     2186.54    112.57 o 
   3  -6   7      989.14      928.50    114.11 o 
   4  -6   7     1924.33     2018.57    172.92 o 
   5  -6   7      701.30      961.40    143.73 o 
   6  -6   7      276.55      161.04     81.48 o 
   7  -6   7      307.59      317.85    107.26 o 
   8  -6   7       22.79       15.36     83.21 o 
   9  -6   7      966.69     1222.24    172.83 o 
  10  -6   7       39.25        0.96    126.55 o 
 -13  -5   7     3223.74     3815.03    472.98 o 
 -12  -5   7     2765.37     2022.10    345.93 o 
 -11  -5   7       27.99        8.56    100.98 o 
 -10  -5   7      716.91      507.21    137.66 o 
  -9  -5   7      396.32      465.80    180.22 o 
  -8  -5   7        3.24        1.63     84.60 o 
  -7  -5   7     5908.16     5397.15    209.36 o 
  -6  -5   7     1081.23      999.64     98.69 o 
  -5  -5   7    12924.46    11892.11    311.68 o 
  -4  -5   7    26768.66    26262.64    531.57 o 
  -3  -5   7    17887.98    17612.03    307.81 o 
  -2  -5   7      136.95      133.57     38.40 o 
  -1  -5   7       75.03       61.75     34.24 o 
   0  -5   7     2421.09     2244.05    121.20 o 
   1  -5   7    17479.21    17072.52    344.52 o 
   2  -5   7    23216.22    23319.91    441.28 o 
   3  -5   7     4589.39     4709.30    148.49 o 
   4  -5   7     4267.92     4457.62    202.45 o 
   5  -5   7     6880.20     7435.85    277.52 o 
   6  -5   7     2777.43     2711.64    257.20 o 
   7  -5   7      678.87      735.78    122.38 o 
   8  -5   7     1051.46     1033.06    152.34 o 
   9  -5   7      127.84       91.64     87.27 o 
  10  -5   7     2780.43     3476.09    723.15 o 
  11  -5   7     3120.70     3259.27    341.57 o 
 -13  -4   7     3164.47     2962.19   1011.69 o 
 -12  -4   7       87.02      -36.03    143.39 o 
 -11  -4   7        8.38     -105.21    141.48 o 
 -10  -4   7       22.12       26.38    131.84 o 
  -9  -4   7     1294.26     1170.34    238.01 o 
  -8  -4   7     6046.00     6351.32    422.21 o 
  -7  -4   7     2256.80     2308.36    140.68 o 
  -6  -4   7      881.87      865.05    142.67 o 
  -5  -4   7     5276.42     5193.53    179.31 o 
  -4  -4   7     2120.52     2268.60     92.60 o 
  -3  -4   7      165.89      199.08     42.59 o 
  -2  -4   7     3496.22     3820.29    107.80 o 
  -1  -4   7      348.03      337.04     42.32 o 
   0  -4   7       57.97       48.48     30.08 o 
   1  -4   7      322.38      378.99     52.94 o 
   2  -4   7     4796.40     5431.64    158.42 o 
   3  -4   7     1313.20     1365.19     82.23 o 
   4  -4   7     2468.80     2733.28    188.80 o 
   5  -4   7     3914.54     3983.79    290.75 o 
   6  -4   7       15.59       -6.99     94.86 o 
   7  -4   7       13.65      -15.86     63.60 o 
   8  -4   7       63.78      101.48     80.48 o 
   9  -4   7        3.43      -75.59     70.29 o 
  10  -4   7        0.16       45.72    109.89 o 
  11  -4   7      268.75      202.36    139.36 o 
 -12  -3   7      386.08      239.12    186.59 o 
 -11  -3   7       91.27       -2.23    149.45 o 
 -10  -3   7      281.04      183.09    160.93 o 
  -9  -3   7     4376.91     3138.48    336.52 o 
  -8  -3   7     3098.31     3853.37    371.52 o 
  -7  -3   7     1212.85     1330.08    131.29 o 
  -6  -3   7     2369.65     2534.38    158.24 o 
  -5  -3   7      147.20      117.14     47.52 o 
  -4  -3   7    10782.53    11078.60    272.31 o 
  -3  -3   7     8100.45     7450.20    164.32 o 
  -2  -3   7     8527.66     8618.32    169.02 o 
  -1  -3   7     2328.92     2312.34     74.12 o 
   0  -3   7    10838.66    10419.53    204.05 o 
   1  -3   7    10364.59    10416.82    226.83 o 
   2  -3   7      153.31      160.05     35.65 o 
   3  -3   7     1024.05     1305.97     66.53 o 
   4  -3   7     1251.07     1277.75     63.78 o 
   5  -3   7     6016.92     5697.03    295.27 o 
   6  -3   7     8552.03     7969.69    282.98 o 
   7  -3   7     1014.82     1101.53    134.04 o 
   8  -3   7     2274.77     2050.31    285.25 o 
   9  -3   7     1757.04     1940.18    188.89 o 
  10  -3   7      471.90      566.76    160.57 o 
  11  -3   7     1581.25     1369.97    228.52 o 
 -12  -2   7     7317.54     6658.11    533.40 o 
 -11  -2   7     1290.73     1296.44    274.83 o 
 -10  -2   7     2274.20     2497.47    334.13 o 
  -9  -2   7      697.14     1083.86    243.19 o 
  -8  -2   7       29.19       97.08    127.53 o 
  -7  -2   7      102.54      172.70     73.94 o 
  -6  -2   7      652.94      874.85     99.36 o 
  -5  -2   7     6543.16     7477.36    309.47 o 
  -4  -2   7     8214.11     8525.06    219.87 o 
  -3  -2   7     2089.76     1891.93     74.67 o 
  -2  -2   7     1265.84     1451.11     60.83 o 
  -1  -2   7      525.86      786.03     51.63 o 
   0  -2   7     6325.88     6856.16    150.31 o 
   1  -2   7      601.89      640.48     56.95 o 
   2  -2   7      337.45      348.19     42.05 o 
   3  -2   7     1039.82     1050.23     66.45 o 
   4  -2   7     2694.88     2752.81    125.15 o 
   5  -2   7     3580.11     3629.33    141.28 o 
   6  -2   7      204.94      192.92     82.36 o 
   7  -2   7     2340.56     1836.89    179.14 o 
   8  -2   7      583.07      672.75    135.38 o 
   9  -2   7       27.80       62.76     75.45 o 
  10  -2   7     1078.37     1514.77    220.42 o 
  11  -2   7      345.30      626.10    172.24 o 
  12  -2   7       30.37      -61.51    114.63 o 
 -12  -1   7        1.85      254.19    165.23 o 
 -11  -1   7        1.47      -69.90    139.65 o 
 -10  -1   7      245.62      324.65    166.11 o 
  -9  -1   7      920.56     1037.39    226.77 o 
  -8  -1   7     3755.88     3922.40    361.39 o 
  -7  -1   7     5115.02     5293.02    234.51 o 
  -6  -1   7      204.45      192.93     92.10 o 
  -5  -1   7      923.87      847.10     83.62 o 
  -4  -1   7      394.12      328.30     46.33 o 
  -3  -1   7     1489.62     1653.32    109.47 o 
  -2  -1   7        3.02      -28.80     37.52 o 
  -1  -1   7      138.19      159.78     29.11 o 
   0  -1   7     6185.32     6079.57    140.77 o 
   1  -1   7    10316.23     9703.77    211.80 o 
   2  -1   7    24369.54    25393.38    442.93 o 
   3  -1   7       55.00       39.30     32.24 o 
   4  -1   7     1044.67     1259.19     72.00 o 
   5  -1   7       40.15       76.32     35.08 o 
   6  -1   7     4572.31     4621.00    172.18 o 
   7  -1   7     2542.44     2321.54    186.39 o 
   8  -1   7      287.23      293.03    101.12 o 
   9  -1   7     6475.89     6459.00    327.00 o 
  10  -1   7     1709.98     1344.98    267.74 o 
  11  -1   7     1360.79     1853.51    318.59 o 
  12  -1   7      670.62      821.10    196.16 o 
 -12   0   7     1479.38      930.42    257.45 o 
 -11   0   7      117.41      168.26    157.02 o 
 -10   0   7      533.55      592.94    204.53 o 
  -9   0   7     4286.82     4800.93    390.01 o 
  -8   0   7     6770.09     7321.76    472.19 o 
  -7   0   7      925.42     1063.10    128.46 o 
  -6   0   7     1607.58     1702.35    275.75 o 
  -5   0   7      263.30      366.04     81.14 o 
  -4   0   7     6509.75     6315.84    213.80 o 
  -3   0   7     2925.10     2608.37    129.85 o 
  -2   0   7     1539.12     1447.38     98.20 o 
  -1   0   7     1712.10     1539.51     63.62 o 
   0   0   7       65.40       49.17     31.86 o 
   1   0   7     5362.86     5567.18    147.01 o 
   2   0   7     4269.46     4451.86    128.39 o 
   3   0   7     1184.14     1295.46    102.78 o 
   4   0   7      661.83      687.64     58.50 o 
   5   0   7     1720.76     1794.38    116.24 o 
   6   0   7     4176.31     3935.58    194.20 o 
   7   0   7      587.01      627.34     83.95 o 
   8   0   7     1264.74     1188.62    152.46 o 
   9   0   7      658.88      858.48    143.74 o 
  10   0   7      904.74     1050.78    227.09 o 
  11   0   7      114.24      381.56    173.44 o 
  12   0   7        9.72      -92.62    137.02 o 
 -12   1   7        9.35       37.22    149.45 o 
 -11   1   7        0.47      -79.31    122.19 o 
 -10   1   7      249.54      571.58    200.70 o 
  -9   1   7      931.55     1212.67    241.04 o 
  -8   1   7     2098.45     1917.12    259.77 o 
  -7   1   7       23.31       76.70     80.79 o 
  -6   1   7       65.55      148.33     71.55 o 
  -5   1   7      762.47      974.36     90.95 o 
  -4   1   7     7572.03     8075.71    224.53 o 
  -3   1   7     2643.06     2670.90    104.27 o 
  -2   1   7      592.63      562.88     71.61 o 
  -1   1   7        7.48       38.94     30.86 o 
   0   1   7     1120.13     1088.71     67.94 o 
   1   1   7       14.54       23.49     29.41 o 
   2   1   7     3263.48     3415.10    110.93 o 
   3   1   7     5633.87     5583.76    148.31 o 
   4   1   7     1766.15     1877.15     88.79 o 
   5   1   7     2335.43     2160.06     96.21 o 
   6   1   7      765.18      838.92     83.27 o 
   7   1   7      665.59      849.48     90.70 o 
   8   1   7      880.58      816.13    173.88 o 
   9   1   7        5.17      -39.84     76.63 o 
  10   1   7     3864.47     4168.85    388.81 o 
  11   1   7     6886.27     6173.33    477.37 o 
  12   1   7     4277.30     4597.20    463.82 o 
 -12   2   7      465.64      345.69    225.41 o 
 -11   2   7     1714.94     1415.92    315.96 o 
 -10   2   7     2081.99     1598.29    310.94 o 
  -9   2   7      951.79      916.63    213.70 o 
  -8   2   7     2849.66     2595.11    293.16 o 
  -7   2   7     8360.54     8491.39    337.16 o 
  -6   2   7      707.95      813.00     97.24 o 
  -5   2   7    10635.72    11091.92    301.20 o 
  -4   2   7     2664.65     2717.88    173.64 o 
  -3   2   7      197.86      337.93     62.27 o 
  -2   2   7       20.55       38.23     27.35 o 
  -1   2   7     1453.13     1536.67     59.83 o 
   0   2   7     6874.45     7259.39    166.88 o 
   1   2   7     6392.37     6327.71    137.88 o 
   2   2   7    15082.53    14557.86    251.72 o 
   3   2   7     2627.06     2731.40    116.84 o 
   4   2   7     9687.68     9638.44    250.78 o 
   5   2   7      528.12      500.21     91.39 o 
   6   2   7     1682.73     1610.79    105.48 o 
   7   2   7      266.02      176.98     67.57 o 
   8   2   7      639.17      832.70     98.97 o 
   9   2   7     1820.50     2384.45    274.27 o 
  10   2   7     2515.73     2075.58    273.00 o 
  11   2   7     1671.43     1828.89    285.99 o 
  12   2   7       98.10      143.47    151.28 o 
 -11   3   7        4.31       20.56    151.28 o 
 -10   3   7       92.04      175.91    165.87 o 
  -9   3   7      668.37      955.05    256.90 o 
  -8   3   7      515.13      577.72    176.55 o 
  -7   3   7     1165.64     1376.55    156.95 o 
  -6   3   7       26.01       62.79     62.27 o 
  -5   3   7        0.37      -36.56     51.66 o 
  -4   3   7       30.28       13.98     53.59 o 
  -3   3   7      915.99      870.84    110.81 o 
  -2   3   7      113.68       79.24     34.28 o 
  -1   3   7      310.44      281.61     42.16 o 
   0   3   7     7752.73     7815.74    159.27 o 
   1   3   7     4239.28     4484.80    280.70 o 
   2   3   7     5529.45     5829.19    153.16 o 
   3   3   7     2256.33     2598.39     86.60 o 
   4   3   7       34.93       46.75     29.73 o 
   5   3   7     2728.02     2620.26    133.41 o 
   6   3   7     8461.54     8568.09    240.28 o 
   7   3   7     4779.71     4789.91    179.78 o 
   8   3   7     5077.00     5252.25    200.76 o 
   9   3   7     9530.87     9862.72    887.34 o 
  10   3   7       10.30       36.27    107.29 o 
  11   3   7      437.78      154.63    132.39 o 
  13   3   7       96.84      -70.62    151.52 o 
 -11   4   7     1006.90     1099.01    307.11 o 
 -10   4   7     2338.69     2389.79    395.99 o 
  -9   4   7      942.16     1061.78    271.01 o 
  -8   4   7      313.02      354.82    117.92 o 
  -7   4   7       46.48        9.70     81.39 o 
  -6   4   7      866.31      843.82    210.05 o 
  -5   4   7      678.08      719.76    129.44 o 
  -4   4   7     3544.56     3002.54    269.53 o 
  -3   4   7     4745.12     4530.26    142.38 o 
  -2   4   7     4972.71     5113.28    148.49 o 
  -1   4   7    21046.18    21072.31    390.14 o 
   0   4   7     6574.15     6885.46    153.17 o 
   1   4   7      612.46      534.14     65.82 o 
   2   4   7    14639.43    15070.20    266.07 o 
   3   4   7     1251.78     1244.18     62.90 o 
   4   4   7     5173.35     4951.88    125.69 o 
   5   4   7      500.77      455.09     48.43 o 
   6   4   7     3382.71     3122.66    119.03 o 
   7   4   7      412.39      399.47     63.18 o 
   8   4   7     4703.60     4920.25    230.07 o 
   9   4   7      323.13      428.01     91.19 o 
  10   4   7      344.68      577.83    104.88 o 
  11   4   7     2542.86     2614.32    385.31 o 
  12   4   7     1022.67     1073.74    293.80 o 
  13   4   7      990.83      873.59    264.23 o 
 -11   5   7      540.92      193.85    200.54 o 
 -10   5   7      213.96      317.16    203.97 o 
  -9   5   7        1.76      145.78    169.70 o 
  -8   5   7      281.99        8.77    140.21 o 
  -7   5   7     1795.09     1526.85    121.20 o 
  -6   5   7     2638.60     2837.40    272.40 o 
  -5   5   7       91.69      148.43     65.43 o 
  -4   5   7      758.93      697.43     91.25 o 
  -3   5   7      269.69      203.31     53.17 o 
  -2   5   7      220.68      269.08     52.51 o 
  -1   5   7      166.07      132.64     45.34 o 
   0   5   7     1614.77     1645.36    135.70 o 
   1   5   7     1447.80     1550.23     75.03 o 
   2   5   7        8.21        7.42     28.13 o 
   3   5   7        2.15       16.51     28.87 o 
   4   5   7     2072.41     1996.74     77.61 o 
   5   5   7      832.71      912.92     59.85 o 
   6   5   7       86.50       94.56     39.80 o 
   7   5   7       40.18       44.92     41.97 o 
   8   5   7      215.89      154.55     63.84 o 
   9   5   7     4686.86     5132.70    291.78 o 
  10   5   7     3227.18     3780.77    992.76 o 
  11   5   7      511.27      537.39    221.43 o 
  12   5   7      444.98     1167.55    312.13 o 
  13   5   7     1801.90     2494.76    407.70 o 
 -10   6   7      715.70      380.92    219.27 o 
  -9   6   7     5554.44     5430.70    567.28 o 
  -8   6   7     2214.67     2406.84    378.29 o 
  -7   6   7     1592.24     1741.59    210.83 o 
  -6   6   7     3953.38     4325.04    260.26 o 
  -5   6   7     4419.97     4441.94    252.07 o 
  -4   6   7      341.73      324.89     64.69 o 
  -3   6   7     3718.84     3768.03    144.24 o 
  -2   6   7     8900.91     9064.06    231.79 o 
  -1   6   7     6133.20     6000.36    208.30 o 
   0   6   7    12113.21    11653.38    268.02 o 
   1   6   7     2545.20     2580.13    114.81 o 
   2   6   7      608.22      676.82     63.21 o 
   3   6   7      609.31      631.44     60.63 o 
   4   6   7     2009.33     2203.77    106.93 o 
   5   6   7     4743.69     4875.50    123.44 o 
   6   6   7     4333.89     4302.43    178.67 o 
   7   6   7     4953.64     4687.97    178.79 o 
   8   6   7     7009.23     6655.74    324.29 o 
   9   6   7     5800.05     6182.32    424.40 o 
  10   6   7       28.04       31.60     92.01 o 
  11   6   7       87.80      157.23    117.19 o 
  12   6   7     1237.91      908.74    273.00 o 
  13   6   7       47.67      292.84    208.91 o 
 -10   7   7     1000.44      647.46    267.26 o 
  -9   7   7      314.24      215.85    201.10 o 
  -8   7   7      277.21      152.72    168.10 o 
  -7   7   7     1095.43      999.52    176.17 o 
  -6   7   7       13.91       69.33     62.29 o 
  -5   7   7      765.52      924.15    103.45 o 
  -4   7   7     3154.37     3425.91    175.88 o 
  -3   7   7        3.03       50.90     52.46 o 
  -2   7   7     3470.04     3581.49    147.38 o 
  -1   7   7      200.83      182.04     56.74 o 
   0   7   7       23.90       24.93     43.47 o 
   1   7   7      258.02      216.85     54.82 o 
   2   7   7      383.10      526.46     68.39 o 
   3   7   7       25.74       33.66     31.18 o 
   4   7   7      630.24      692.39     54.86 o 
   5   7   7     6177.63     6430.68    186.52 o 
   6   7   7       58.38      -61.22     63.69 o 
   7   7   7       87.46      117.74     86.37 o 
   8   7   7     1037.67     1411.35    180.65 o 
   9   7   7       21.04      -12.94     81.43 o 
  10   7   7       14.37        2.07     88.45 o 
  11   7   7      305.41      227.28    120.28 o 
  12   7   7      689.51      837.09    279.21 o 
  13   7   7     1769.84     2399.43    421.97 o 
  -9   8   7        0.74       32.04    179.90 o 
  -8   8   7      381.70      344.89    215.77 o 
  -7   8   7       36.69      -67.82     96.65 o 
  -6   8   7     1981.34     2099.64    235.37 o 
  -5   8   7     3014.70     3042.68    156.28 o 
  -4   8   7     5886.03     5895.35    182.70 o 
  -3   8   7     1847.04     1921.81    140.17 o 
  -2   8   7      611.72      833.20     90.44 o 
  -1   8   7      488.80      500.90     75.97 o 
   0   8   7       21.18       27.65     47.61 o 
   1   8   7     3497.23     3945.87    154.44 o 
   2   8   7     2963.53     3060.47    115.28 o 
   3   8   7     7610.46     7537.44    251.05 o 
   4   8   7    13294.13    13014.25    252.64 o 
   5   8   7     9794.66     9388.10    306.84 o 
   6   8   7        0.95       86.41     79.36 o 
   7   8   7     2507.67     2046.60    198.38 o 
   8   8   7      757.80      817.61    150.17 o 
   9   8   7     3325.27     3575.63    274.05 o 
  10   8   7     1000.97      933.52    178.42 o 
  11   8   7     2907.78     2943.06    274.52 o 
  12   8   7     3297.23     3192.48    299.95 o 
  13   8   7     1424.01     1194.02    315.80 o 
  -9   9   7        1.29       -4.70    186.28 o 
  -8   9   7      162.18       62.01    161.41 o 
  -7   9   7     1553.75     1486.32    419.82 o 
  -6   9   7      133.96      162.23    118.48 o 
  -5   9   7       50.48       43.79     93.48 o 
  -4   9   7      169.34      276.92     64.33 o 
  -3   9   7      121.94       72.11     63.50 o 
  -2   9   7     1816.08     1861.11    111.15 o 
  -1   9   7     4566.84     4548.65    153.86 o 
   0   9   7      631.69      634.36     72.42 o 
   1   9   7       35.76       26.46     50.55 o 
   2   9   7        2.33      -25.27     61.73 o 
   3   9   7      364.50      364.04     51.23 o 
   4   9   7     1432.38     1518.31    116.78 o 
   5   9   7     1165.97     1049.82    124.16 o 
   6   9   7      154.83      163.43     78.00 o 
   7   9   7      411.51      546.85    129.06 o 
   8   9   7      194.13      152.08    100.51 o 
   9   9   7     1196.20     1401.38    196.63 o 
  10   9   7       46.81      -24.08    100.34 o 
  11   9   7       14.58       24.24    117.09 o 
  12   9   7      688.62      883.76    240.32 o 
  13   9   7        0.46       -2.43    122.80 o 
  -8  10   7      388.99      534.84    261.04 o 
  -7  10   7      347.59      493.32    172.94 o 
  -6  10   7     1245.40     1343.03    210.83 o 
  -5  10   7     1200.20     1093.47    187.60 o 
  -4  10   7     4567.51     4495.29    575.86 o 
  -3  10   7     1973.95     1744.67    114.80 o 
  -2  10   7     1269.77     1299.81    103.22 o 
  -1  10   7     1743.47     1979.04    116.23 o 
   0  10   7     7106.28     7228.08    200.01 o 
   1  10   7        1.86       23.75     44.45 o 
   2  10   7      997.87     1011.41     81.04 o 
   3  10   7      177.10      138.68     71.99 o 
   4  10   7     5272.43     5203.22    374.90 o 
   5  10   7     3998.52     4212.31    215.40 o 
   6  10   7      300.37      496.32    130.12 o 
   7  10   7      530.46      586.27    200.54 o 
   8  10   7     1813.46     2230.97    228.33 o 
   9  10   7     1535.95     1655.95    214.06 o 
  10  10   7      501.18      694.48    164.31 o 
  11  10   7      719.21      866.27    188.30 o 
  12  10   7     1517.57     1632.82    240.83 o 
  13  10   7     3443.96     4067.76    939.23 o 
  -7  11   7      415.53      328.65    166.25 o 
  -6  11   7     2117.20     2006.07    261.23 o 
  -5  11   7     1171.53     1033.80    255.34 o 
  -4  11   7     4949.36     4650.62    261.80 o 
  -3  11   7     1041.05      925.25     97.52 o 
  -2  11   7      162.43      145.97     55.32 o 
  -1  11   7       13.48       11.17     51.18 o 
   0  11   7        8.87       33.67     49.54 o 
   1  11   7      784.45      749.55     81.72 o 
   2  11   7     1471.78     1389.78    123.52 o 
   3  11   7       19.73       25.41     73.55 o 
   4  11   7      431.81      575.83    111.82 o 
   5  11   7     2273.50     2571.45    189.01 o 
   6  11   7     1577.97     1853.88    170.74 o 
   7  11   7      240.67      165.72     87.45 o 
   8  11   7      157.95      255.15    115.74 o 
   9  11   7      721.32      828.49    227.88 o 
  10  11   7      129.95       94.46    114.42 o 
  11  11   7        9.42       30.65    111.21 o 
  12  11   7      232.55      322.41    149.36 o 
  -6  12   7      987.95      970.14    202.34 o 
  -5  12   7      562.08      554.15    166.71 o 
  -4  12   7      195.39      167.53     96.68 o 
  -3  12   7        3.19      -42.94     77.64 o 
  -2  12   7       11.88       53.35     55.34 o 
  -1  12   7      544.17      621.04     86.92 o 
   0  12   7     1243.08     1234.67    102.23 o 
   1  12   7     1982.15     2236.46    153.80 o 
   2  12   7     1335.14     1431.31    177.25 o 
   3  12   7     5039.37     4779.11    379.28 o 
   4  12   7      990.45     1243.30    188.12 o 
   5  12   7      496.42      566.36    112.39 o 
   6  12   7     4673.26     4112.77    570.78 o 
   7  12   7     5726.65     5852.60    279.43 o 
   8  12   7     7080.60     7017.47    396.90 o 
   9  12   7     6931.06     7271.87    396.84 o 
  10  12   7     3611.70     3285.48    706.49 o 
  11  12   7      967.77     1125.22    208.55 o 
  12  12   7      487.33      329.18    157.56 o 
  -6  13   7      167.48      -18.23    134.28 o 
  -5  13   7       34.11      119.36    128.86 o 
  -4  13   7       15.04      -71.72     83.54 o 
  -3  13   7     1865.17     1550.65    253.39 o 
  -2  13   7     3017.13     2829.30    206.28 o 
  -1  13   7     2955.06     2981.56    156.38 o 
   0  13   7     3682.00     3875.84    199.85 o 
   1  13   7        6.18      -54.31     70.87 o 
   2  13   7      142.47      165.77     87.89 o 
   3  13   7        6.67      -10.83     74.52 o 
   4  13   7     1551.05     1641.43    172.37 o 
   5  13   7       25.42       53.25     82.05 o 
   6  13   7      941.11      915.74    147.31 o 
   7  13   7      618.40      807.42    139.01 o 
   8  13   7       14.40      -81.68     70.86 o 
   9  13   7        0.65       97.95    116.99 o 
  10  13   7      230.90      239.89    263.19 o 
  11  13   7      263.83      476.78    164.39 o 
  12  13   7       25.25      131.39    140.30 o 
  -5  14   7      251.03      104.59    138.73 o 
  -4  14   7     1090.43     1100.02    173.17 o 
  -3  14   7      428.30      186.88    151.04 o 
  -2  14   7     1055.74     1120.13    246.88 o 
  -1  14   7      790.51      612.93    270.97 o 
   0  14   7       67.99       65.37     86.77 o 
   1  14   7     2413.91     1959.92    235.31 o 
   2  14   7     1697.30     2013.62    260.82 o 
   3  14   7     1843.76     1799.80    203.24 o 
   4  14   7     1855.03     1826.80    228.41 o 
   5  14   7     2266.69     2229.49    203.24 o 
   6  14   7     1104.20     1300.10    171.26 o 
   7  14   7      520.37      379.17    116.07 o 
   8  14   7      571.85      461.26    149.58 o 
   9  14   7      175.35      162.42    127.63 o 
  10  14   7     1654.70     1873.70    261.05 o 
  11  14   7     3662.45     3560.82    431.73 o 
  -4  15   7      345.98      386.92    126.70 o 
  -3  15   7      412.09      206.81    150.72 o 
  -2  15   7       54.93       48.52    127.24 o 
  -1  15   7        9.75      -57.25    114.32 o 
   0  15   7      463.13      359.86    118.60 o 
   1  15   7     2145.79     2599.12    265.00 o 
   2  15   7     1866.22     1998.75    198.14 o 
   3  15   7      694.69      964.92    158.75 o 
   4  15   7      310.04      102.04     96.61 o 
   5  15   7      216.92       86.08    102.86 o 
   6  15   7      565.96      360.79    121.26 o 
   7  15   7      906.29     1013.55    163.43 o 
   8  15   7      299.87      331.45    126.60 o 
   9  15   7      382.09      230.78    147.83 o 
  10  15   7      462.05      793.00    202.08 o 
  11  15   7     1947.34     1928.48    284.33 o 
  -2  16   7      989.64     1062.31    659.14 o 
  -1  16   7     1935.83     1786.96    363.47 o 
   0  16   7     1296.44     1761.37    367.61 o 
   1  16   7       27.22       36.90     93.85 o 
   2  16   7       23.37       -1.72     93.38 o 
   3  16   7      340.06      385.39    127.21 o 
   4  16   7       84.97      -20.87     93.59 o 
   5  16   7     1097.32      920.36    161.29 o 
   6  16   7      523.83      490.67    133.01 o 
   7  16   7     1214.77     1442.54    261.16 o 
   8  16   7     3697.63     4552.94    408.35 o 
   9  16   7     3476.43     3650.82    355.83 o 
  10  16   7      174.17      -14.20    133.18 o 
  -1  17   7      357.86      532.31    192.94 o 
   0  17   7      861.48      790.46    303.65 o 
   1  17   7      198.17        0.07    128.44 o 
   2  17   7      789.30      627.22    145.62 o 
   3  17   7     2678.05     2617.98    237.18 o 
   4  17   7      701.22      601.99    144.96 o 
   5  17   7      345.45      354.59    129.02 o 
   6  17   7      980.54      952.65    173.26 o 
   7  17   7      273.60       61.32    115.92 o 
   8  17   7      304.24      294.16    132.35 o 
   9  17   7      360.22      236.15    134.44 o 
   2  18   7        4.55       39.51    142.54 o 
   3  18   7     1557.46     1375.25    244.88 o 
   4  18   7     1172.25     1094.19    273.65 o 
   5  18   7      100.41      -35.09    105.44 o 
   6  18   7       62.12      -53.46    102.69 o 
   7  18   7      269.16      342.46    141.69 o 
  -6 -16   8     1341.91      685.24    257.30 o 
  -5 -16   8      813.64      622.52    146.90 o 
  -4 -16   8     2604.93     2547.49    305.96 o 
  -3 -16   8     2057.63     1929.36    261.28 o 
  -2 -16   8       61.25      106.08    140.52 o 
  -1 -16   8      267.40       45.52    135.93 o 
  -8 -15   8       42.41       96.61    207.96 o 
  -7 -15   8      118.37      374.70    231.07 o 
  -6 -15   8      805.68     1225.26    303.92 o 
  -5 -15   8       39.67      -91.07     90.15 o 
  -4 -15   8     1021.62     1143.18    169.49 o 
  -3 -15   8      632.62      412.90    370.80 o 
  -2 -15   8      145.78      -39.42    129.33 o 
  -1 -15   8      529.66      539.72    114.92 o 
   0 -15   8      802.22      696.64    123.84 o 
   1 -15   8      240.17      163.45    101.28 o 
   2 -15   8      267.12      387.00    136.28 o 
  -9 -14   8      252.20      346.33    229.16 o 
  -8 -14   8      827.64      866.18    279.37 o 
  -7 -14   8       70.94      164.91    178.86 o 
  -6 -14   8      483.12      295.06    112.12 o 
  -5 -14   8      409.11      590.47    133.21 o 
  -4 -14   8     2311.08     2382.74    266.69 o 
  -3 -14   8     3913.22     4261.21    347.57 o 
  -2 -14   8     4330.34     4414.59    263.01 o 
  -1 -14   8       34.40      -84.66     70.67 o 
   0 -14   8        2.87      -22.06     77.49 o 
   1 -14   8      153.03      139.91     89.24 o 
   2 -14   8      267.18      364.60    124.34 o 
   3 -14   8      769.86      697.69    152.72 o 
 -10 -13   8        5.66       -6.78    177.67 o 
  -9 -13   8        1.11     -216.17    152.16 o 
  -8 -13   8       64.88      384.43    216.25 o 
  -7 -13   8      125.07      285.75    204.53 o 
  -6 -13   8      147.30       64.61     93.40 o 
  -5 -13   8     1180.17     1204.99    209.86 o 
  -4 -13   8       55.59       35.03     61.92 o 
  -3 -13   8       26.80      -19.27     62.30 o 
  -2 -13   8       29.63       22.22     66.62 o 
  -1 -13   8      116.25       40.48     72.14 o 
   0 -13   8      219.81      225.35     84.53 o 
   1 -13   8       53.84       -7.58     74.11 o 
   2 -13   8       31.10      -45.94     85.88 o 
   3 -13   8      385.98      243.77    113.46 o 
   4 -13   8      250.46      106.39    114.83 o 
 -11 -12   8      709.43      711.55    279.53 o 
 -10 -12   8      929.92      511.40    267.90 o 
  -9 -12   8     1917.06     1262.88    311.26 o 
  -8 -12   8     7796.54     8379.63    649.38 o 
  -7 -12   8     4761.32     4060.93    460.47 o 
  -6 -12   8      892.85      824.14    178.70 o 
  -5 -12   8       31.45        0.90     54.21 o 
  -4 -12   8       23.93       67.76     73.18 o 
  -3 -12   8     3346.51     3286.12    160.25 o 
  -2 -12   8     2593.56     2783.29    161.03 o 
  -1 -12   8      166.82      114.89     71.54 o 
   0 -12   8     2473.39     2376.05    163.17 o 
   1 -12   8     5204.09     5382.14    231.16 o 
   2 -12   8     4974.97     4395.50    358.94 o 
   3 -12   8      565.32      715.54    139.12 o 
   4 -12   8       55.84        9.52    129.47 o 
   5 -12   8       19.86      132.55    112.93 o 
 -11 -11   8       49.94      -27.10    169.46 o 
 -10 -11   8      361.59      546.47    253.79 o 
  -9 -11   8       12.62     -101.71    177.67 o 
  -8 -11   8       68.83       22.48    154.07 o 
  -7 -11   8      217.37      193.29    193.61 o 
  -6 -11   8      243.19      262.50     76.34 o 
  -5 -11   8      601.43      720.45     98.99 o 
  -4 -11   8      411.15      368.63     72.22 o 
  -3 -11   8     2698.86     2755.94    140.56 o 
  -2 -11   8     1033.56      987.04     96.70 o 
  -1 -11   8      129.53       70.70     77.63 o 
   0 -11   8      531.06      453.50     90.77 o 
   1 -11   8     1276.49     1481.64    180.36 o 
   2 -11   8       66.57      199.54    121.56 o 
   3 -11   8      569.18      624.01    126.45 o 
   4 -11   8     1737.09     2053.62    281.39 o 
   5 -11   8      444.66      310.31    117.65 o 
   6 -11   8       26.22       27.74    103.72 o 
 -11 -10   8      400.97      250.52    201.66 o 
 -10 -10   8      201.26      261.84    189.62 o 
  -9 -10   8      210.66      137.73    171.69 o 
  -8 -10   8     1768.01     2037.24    360.68 o 
  -7 -10   8     5053.35     5413.37    300.53 o 
  -6 -10   8     2616.19     2804.33    163.36 o 
  -5 -10   8     2843.54     3045.65    140.13 o 
  -4 -10   8     2735.51     2795.93    160.40 o 
  -3 -10   8     7540.18     7627.59    212.63 o 
  -2 -10   8      161.57      177.51     57.96 o 
  -1 -10   8      328.26      336.65     68.44 o 
   0 -10   8       32.39       73.22     53.26 o 
   1 -10   8     3689.60     3717.71    207.72 o 
   2 -10   8     2233.86     1997.93    175.14 o 
   3 -10   8     4499.98     4303.07    302.23 o 
   4 -10   8     4039.18     4195.23    555.68 o 
   5 -10   8     3218.47     2714.46    222.68 o 
   6 -10   8     1727.62     1802.19    225.52 o 
   7 -10   8      218.84      198.25    148.15 o 
 -12  -9   8      251.99      282.24    215.05 o 
 -11  -9   8       34.68       -9.01    171.69 o 
 -10  -9   8      470.99      477.85    220.79 o 
  -9  -9   8     1098.81      814.69    257.14 o 
  -8  -9   8     2200.08     2218.40    215.49 o 
  -7  -9   8     3451.47     3844.51    262.67 o 
  -6  -9   8     1144.59     1219.85    107.82 o 
  -5  -9   8     1147.02     1202.78    121.66 o 
  -4  -9   8     1128.99     1243.70     94.82 o 
  -3  -9   8      130.73       99.90     47.78 o 
  -2  -9   8       80.99      101.92     52.90 o 
  -1  -9   8       16.54       12.73     46.68 o 
   0  -9   8       24.63       76.04     49.54 o 
   1  -9   8      358.80      429.84     83.28 o 
   2  -9   8       78.47       92.86     74.29 o 
   3  -9   8        6.91       62.19     76.32 o 
   4  -9   8       27.40       16.58     77.20 o 
   5  -9   8      365.20      209.47     97.45 o 
   6  -9   8       11.73      -56.33     76.62 o 
   7  -9   8      688.06      611.08    140.62 o 
   8  -9   8      177.60      328.64    126.29 o 
 -12  -8   8      376.49      481.19    249.40 o 
 -11  -8   8     3080.26     2999.39    433.21 o 
 -10  -8   8     1769.63     1613.36    335.89 o 
  -9  -8   8      887.24     1135.93    368.85 o 
  -8  -8   8     6056.90     5983.36    320.04 o 
  -7  -8   8       80.93       64.05     84.60 o 
  -6  -8   8       26.80        6.72     50.84 o 
  -5  -8   8      224.18      293.46     68.84 o 
  -4  -8   8     1536.87     1748.58    101.25 o 
  -3  -8   8     5338.34     5288.92    204.06 o 
  -2  -8   8    11022.36    10916.90    274.29 o 
  -1  -8   8     5479.54     5614.49    167.26 o 
   0  -8   8     4429.28     4143.08    144.16 o 
   1  -8   8     1546.69     1456.99    142.16 o 
   2  -8   8      584.40      647.72    105.83 o 
   3  -8   8     1414.83     1524.81    153.91 o 
   4  -8   8      246.61      237.52     90.60 o 
   5  -8   8     1692.66     1296.02    154.87 o 
   6  -8   8     3558.56     3106.57    227.08 o 
   7  -8   8     6601.93     6710.12    394.78 o 
   8  -8   8     2300.20     2545.35    233.40 o 
   9  -8   8     1019.72     1651.32    212.99 o 
 -12  -7   8     3300.16     3017.88    442.14 o 
 -11  -7   8     1164.60      965.65    273.32 o 
 -10  -7   8     2184.82     2980.90    346.57 o 
  -9  -7   8      833.35      975.14    204.41 o 
  -8  -7   8       18.94      102.93     93.02 o 
  -7  -7   8      351.77      443.00    186.63 o 
  -6  -7   8     3056.55     3454.74    168.33 o 
  -5  -7   8      388.91      453.12     70.42 o 
  -4  -7   8     2047.72     2086.99    102.44 o 
  -3  -7   8     4806.38     4913.76    149.28 o 
  -2  -7   8     1296.14     1244.83     83.84 o 
  -1  -7   8     4341.72     4151.96    151.27 o 
   0  -7   8     5318.47     5292.87    157.18 o 
   1  -7   8       27.91      -28.85     41.59 o 
   2  -7   8     4574.07     4556.77    163.79 o 
   3  -7   8     2970.89     3042.43    189.93 o 
   4  -7   8       62.65       57.26     69.66 o 
   5  -7   8       89.37      128.72     94.65 o 
   6  -7   8      296.45      285.32     96.44 o 
   7  -7   8      825.77      819.50    145.55 o 
   8  -7   8       24.81       25.14     89.85 o 
   9  -7   8      425.84      300.69    140.77 o 
 -12  -6   8       10.12      234.74    196.08 o 
 -11  -6   8      618.79      636.13    164.69 o 
 -10  -6   8      967.41     1099.14    183.87 o 
  -9  -6   8      460.72      607.25    327.16 o 
  -8  -6   8     6344.34     6103.01    316.86 o 
  -7  -6   8     2805.39     3135.52    231.22 o 
  -6  -6   8       63.38       43.36     63.80 o 
  -5  -6   8     2579.08     2764.20    140.86 o 
  -4  -6   8     2400.73     2286.86    118.69 o 
  -3  -6   8      426.84      391.90     55.22 o 
  -2  -6   8     1511.75     1739.40     90.24 o 
  -1  -6   8      273.62      209.67     47.04 o 
   0  -6   8     4908.43     4592.99    139.40 o 
   1  -6   8    16043.03    15478.09    336.29 o 
   2  -6   8    15792.51    16402.82    351.01 o 
   3  -6   8     3296.75     3486.66    192.63 o 
   4  -6   8     1590.17     1773.90    153.19 o 
   5  -6   8     1192.53     1352.05    158.82 o 
   6  -6   8      347.48      291.82    129.67 o 
   7  -6   8     1568.41     1591.32    171.77 o 
   8  -6   8     1388.14     1734.98    190.20 o 
   9  -6   8     2467.64     2154.11    216.87 o 
  10  -6   8     3299.41     2685.71    308.26 o 
 -12  -5   8      687.96     1133.10    203.96 o 
 -11  -5   8      858.01      894.34    183.77 o 
 -10  -5   8     1423.47     1462.93    237.93 o 
  -9  -5   8     5711.24     4776.20    856.02 o 
  -8  -5   8     4743.01     3653.81    254.14 o 
  -7  -5   8       55.75       19.95     83.85 o 
  -6  -5   8     1346.75     1430.08    114.68 o 
  -5  -5   8      708.42      804.14     88.23 o 
  -4  -5   8        3.85      -40.73     34.44 o 
  -3  -5   8     6206.13     6273.53    157.67 o 
  -2  -5   8    10652.79    11054.50    224.41 o 
  -1  -5   8     1046.63      831.85     64.29 o 
   0  -5   8     6237.54     6050.97    204.06 o 
   1  -5   8     4236.57     4229.18    145.41 o 
   2  -5   8       10.57       51.77     43.39 o 
   3  -5   8     1444.18     1460.24    111.56 o 
   4  -5   8        5.16       36.34     64.42 o 
   5  -5   8       94.11      179.77     78.18 o 
   6  -5   8      239.45      240.71     88.51 o 
   7  -5   8      284.46      201.74     87.96 o 
   8  -5   8      494.88      476.49    114.17 o 
   9  -5   8     1751.24     1760.25    196.81 o 
  10  -5   8      739.48      752.33    283.40 o 
 -12  -4   8     1601.02     2135.52    368.81 o 
 -11  -4   8       27.26       33.72    166.91 o 
 -10  -4   8        2.10     -164.76    109.84 o 
  -9  -4   8      720.39      655.01    144.30 o 
  -8  -4   8       24.22       18.78     85.93 o 
  -7  -4   8      131.05      132.34     89.38 o 
  -6  -4   8       23.62       -9.20     50.88 o 
  -5  -4   8     4616.95     5077.90    179.79 o 
  -4  -4   8     9335.96     9495.94    211.24 o 
  -3  -4   8    12389.19    11961.86    225.79 o 
  -2  -4   8     6839.29     6647.29    152.89 o 
  -1  -4   8     1425.30     1547.29     75.64 o 
   0  -4   8       90.84       10.83     35.10 o 
   1  -4   8     3186.15     3137.58    120.96 o 
   2  -4   8     3993.61     4101.95    140.85 o 
   3  -4   8     2518.32     2369.46    112.21 o 
   4  -4   8      426.15      413.80     86.14 o 
   5  -4   8     6314.42     6052.63    245.18 o 
   6  -4   8     4353.61     3983.26    369.85 o 
   7  -4   8       63.04       10.90     73.87 o 
   8  -4   8        2.26      -13.55     73.74 o 
   9  -4   8       18.33      -18.54     82.20 o 
  10  -4   8     2404.17     2274.80    273.74 o 
  11  -4   8     2433.29     3013.30    328.33 o 
 -12  -3   8     1646.51     2321.16    376.46 o 
 -11  -3   8     1027.54      896.31    246.69 o 
 -10  -3   8       84.51      -58.43    132.00 o 
  -9  -3   8      351.17      367.85    172.33 o 
  -8  -3   8    13865.52    13261.47    705.65 o 
  -7  -3   8     6483.42     6832.85    385.46 o 
  -6  -3   8     3764.24     4172.81    249.09 o 
  -5  -3   8     5313.51     5287.54    224.04 o 
  -4  -3   8     5409.82     5516.72    169.65 o 
  -3  -3   8     3920.12     4199.34    111.50 o 
  -2  -3   8       13.48       32.76     26.02 o 
  -1  -3   8       81.51       73.50     32.57 o 
   0  -3   8     4067.85     4310.64    121.85 o 
   1  -3   8    16589.22    16922.89    334.68 o 
   2  -3   8     4892.04     5001.36    133.73 o 
   3  -3   8     1974.85     1801.17     82.30 o 
   4  -3   8     1265.67     1151.82     67.89 o 
   5  -3   8     3401.88     3227.36    362.39 o 
   6  -3   8       26.37       31.44     64.95 o 
   7  -3   8      647.36      593.25    112.59 o 
   8  -3   8       16.93      -39.84     63.62 o 
   9  -3   8     1107.17     1253.83    157.40 o 
  10  -3   8      912.85      828.91    180.04 o 
  11  -3   8        4.65       84.54    153.95 o 
 -12  -2   8      166.94      236.73    197.51 o 
 -11  -2   8       55.11      -96.69    155.59 o 
 -10  -2   8       48.30      -97.40    132.63 o 
  -9  -2   8      836.47      947.56    236.41 o 
  -8  -2   8     1517.20     1708.37    275.95 o 
  -7  -2   8        3.56       -7.57    109.12 o 
  -6  -2   8      634.75      974.37    288.42 o 
  -5  -2   8     1450.98     1576.79     93.48 o 
  -4  -2   8        8.25        4.46     31.47 o 
  -3  -2   8      336.88      200.66     58.95 o 
  -2  -2   8      260.96      201.21     31.70 o 
  -1  -2   8      546.83      547.45     49.56 o 
   0  -2   8     2264.52     2179.77    160.50 o 
   1  -2   8    11478.51    11639.80    224.90 o 
   2  -2   8     1191.10     1203.19     76.70 o 
   3  -2   8      186.40      138.78     40.39 o 
   4  -2   8       50.44       25.71     52.94 o 
   5  -2   8     5036.03     5138.74    187.72 o 
   6  -2   8    17288.49    16733.83    533.71 o 
   7  -2   8     4689.52     5162.06    275.31 o 
   8  -2   8     5394.40     5350.97    294.98 o 
   9  -2   8     4336.38     3616.60    263.39 o 
  10  -2   8      772.40      806.60    175.95 o 
  11  -2   8      507.32      714.42    246.42 o 
 -12  -1   8     4870.71     4094.65    464.22 o 
 -11  -1   8     1631.07     1646.83    295.71 o 
 -10  -1   8     3241.10     3180.48    363.55 o 
  -9  -1   8      455.66      606.57    200.62 o 
  -8  -1   8      745.97      666.19    198.07 o 
  -7  -1   8     1371.22     1498.02    245.74 o 
  -6  -1   8      329.57      355.89    146.34 o 
  -5  -1   8     5301.88     5494.25    153.58 o 
  -4  -1   8    18347.12    16887.40    417.58 o 
  -3  -1   8    33012.77    32078.12    665.00 o 
  -2  -1   8     9363.50     9321.39    262.43 o 
  -1  -1   8     4349.09     3875.23    103.63 o 
   0  -1   8     3836.26     4070.40    111.21 o 
   1  -1   8      621.98      697.89     81.58 o 
   2  -1   8     3693.79     3498.45    119.55 o 
   3  -1   8     6629.87     6816.31    201.91 o 
   4  -1   8    11519.36    11746.32    253.75 o 
   5  -1   8    14104.29    14679.21    300.34 o 
   6  -1   8     3352.29     3344.40    156.25 o 
   7  -1   8      232.11      146.84     86.38 o 
   8  -1   8        7.53       51.93    135.54 o 
   9  -1   8      655.61      819.73    146.87 o 
  10  -1   8      526.13      814.85    228.44 o 
  11  -1   8       50.97       57.07    140.60 o 
  12  -1   8       35.22       68.92    123.12 o 
 -12   0   8      163.55      324.01    199.27 o 
 -10   0   8      374.24      306.47    179.18 o 
  -9   0   8       60.22      125.94    147.38 o 
  -8   0   8     1776.93     1406.20    238.25 o 
  -7   0   8      303.78      252.27    150.97 o 
  -6   0   8      342.40      257.12    133.71 o 
  -5   0   8        6.13      -25.04     40.72 o 
  -4   0   8     3191.62     3302.42     89.13 o 
  -3   0   8     2255.74     2172.96    160.51 o 
  -2   0   8       13.62      -17.45     40.82 o 
  -1   0   8       31.77       36.46     27.56 o 
   0   0   8       83.62      106.92     39.09 o 
   1   0   8     7360.42     7417.18    185.00 o 
   2   0   8    16568.49    16851.16    328.35 o 
   3   0   8     6282.65     6191.08    166.23 o 
   4   0   8     3523.82     3464.04    121.98 o 
   5   0   8     1132.76     1269.29     81.14 o 
   6   0   8      633.00      666.39     82.65 o 
   7   0   8      944.30     1173.31    143.05 o 
   8   0   8        2.65      -28.44     71.68 o 
   9   0   8     1034.04     1191.94    162.13 o 
  10   0   8     1378.97     1430.75    259.69 o 
  11   0   8     1799.51     1745.99    304.64 o 
  12   0   8      503.81      498.57    211.94 o 
 -12   1   8      836.82      960.95    279.85 o 
 -11   1   8        1.18       97.72    154.63 o 
 -10   1   8      353.10      391.68    194.25 o 
  -9   1   8     6297.01     6277.03    463.18 o 
  -8   1   8    12528.84    12198.57    647.06 o 
  -7   1   8    12408.59    12836.07    648.34 o 
  -6   1   8     8890.91     8821.87    318.75 o 
  -5   1   8     6014.59     6092.41    209.34 o 
  -4   1   8     1951.24     1992.42    102.88 o 
  -3   1   8    12952.15    12669.34    414.57 o 
  -2   1   8    12540.95    12367.56    502.33 o 
  -1   1   8     8846.32     8793.68    189.24 o 
   0   1   8    13218.11    12639.76    228.24 o 
   1   1   8    26045.24    25657.21    457.91 o 
   2   1   8     5885.13     5678.41    156.12 o 
   3   1   8    17152.32    18021.85    346.47 o 
   4   1   8     5324.23     5646.57    176.98 o 
   5   1   8      480.94      519.65     61.29 o 
   6   1   8     4636.80     4594.26    177.23 o 
   7   1   8     4447.15     4675.65    185.94 o 
   8   1   8     8359.46     8543.62    349.66 o 
   9   1   8     4699.56     4622.70    266.37 o 
  10   1   8     3081.73     3203.04    354.86 o 
  11   1   8       61.71       18.73    130.00 o 
  12   1   8       33.99      -72.69    142.99 o 
 -11   2   8      421.16      414.00    208.04 o 
  -9   2   8      454.38      421.81    185.80 o 
  -8   2   8      195.22      201.82    151.28 o 
  -7   2   8      147.25      254.59    153.60 o 
  -6   2   8       98.79       46.89     63.61 o 
  -5   2   8       97.64      113.99     59.95 o 
  -4   2   8     3049.57     2981.79    215.00 o 
  -3   2   8     4567.33     4433.31    152.81 o 
  -2   2   8     2170.02     2094.95    143.73 o 
  -1   2   8      680.92      661.18     56.33 o 
   0   2   8      242.16      153.14     37.28 o 
   1   2   8      213.90      151.08     34.28 o 
   2   2   8     4035.13     4078.08    113.14 o 
   3   2   8       66.95       40.16     32.64 o 
   4   2   8     1970.29     2071.30    111.60 o 
   5   2   8     6637.72     7057.27    184.98 o 
   6   2   8     4543.93     4597.50    173.55 o 
   7   2   8      109.58       49.32     55.13 o 
   8   2   8     5777.79     5680.90    216.56 o 
   9   2   8     1834.70     2111.04    253.23 o 
  10   2   8      661.55     1175.60    233.14 o 
  11   2   8     4107.13     5084.05    456.80 o 
 -11   3   8     2384.27     2334.55    407.62 o 
 -10   3   8     2815.07     2269.35    377.57 o 
  -9   3   8       93.92       99.08    145.55 o 
  -8   3   8     3717.02     3911.40    363.07 o 
  -7   3   8     8612.33     9102.98    522.88 o 
  -6   3   8     7329.57     7321.64    252.45 o 
  -5   3   8     9716.60     9984.83    290.83 o 
  -4   3   8     7096.78     7026.14    223.59 o 
  -3   3   8    11353.90    11867.13    303.63 o 
  -2   3   8     2890.81     2652.96     97.56 o 
  -1   3   8     1359.44     1221.05     63.23 o 
   0   3   8      157.36      150.50     34.17 o 
   1   3   8    14512.00    13967.47    281.42 o 
   2   3   8    21510.04    21024.76    391.52 o 
   3   3   8    19302.26    18188.97    353.42 o 
   4   3   8    22539.31    22324.56    369.84 o 
   5   3   8     4555.18     4256.27    138.08 o 
   6   3   8       59.63       47.69     46.33 o 
   7   3   8       79.59      102.99     58.04 o 
   8   3   8      557.30      524.74     85.87 o 
   9   3   8      102.78      132.18     64.31 o 
  10   3   8      834.80     1228.61    230.04 o 
  13   3   8      640.77      720.08    264.07 o 
 -11   4   8       93.56      111.91    186.75 o 
 -10   4   8       21.51       91.34    158.62 o 
  -9   4   8       11.19      -54.44    129.29 o 
  -8   4   8      460.88      581.54    182.69 o 
  -7   4   8      103.76      171.03     85.03 o 
  -6   4   8     1565.77     1975.93    145.84 o 
  -5   4   8        6.91      -48.68     56.62 o 
  -4   4   8      503.27      636.39     87.85 o 
  -3   4   8       18.70        7.86     37.76 o 
  -2   4   8     2231.13     2535.77    113.61 o 
  -1   4   8     2630.13     2793.16    160.18 o 
   0   4   8        2.43      -28.95     28.26 o 
   1   4   8      587.16      618.20     61.53 o 
   2   4   8     3084.71     3269.77    117.01 o 
   3   4   8     2900.23     2902.57     96.83 o 
   4   4   8     7426.24     7657.72    170.94 o 
   5   4   8       38.00       80.07     33.38 o 
   6   4   8      913.41      870.76     75.07 o 
   7   4   8      465.14      361.54     63.76 o 
   8   4   8     2928.88     3195.36    143.78 o 
   9   4   8     5721.09     6087.68    244.20 o 
  10   4   8      640.60      745.18    243.51 o 
  11   4   8        2.94       14.19    147.94 o 
  12   4   8      471.01      491.40    230.59 o 
  13   4   8       16.19       -5.98    171.29 o 
 -10   5   8     1855.47     2018.67    397.98 o 
  -9   5   8     3389.13     3838.31    476.65 o 
  -8   5   8     1086.64     1286.16    299.94 o 
  -7   5   8     1038.43      953.04    138.80 o 
  -6   5   8       47.99       96.91     69.04 o 
  -5   5   8      318.42      176.20     78.60 o 
  -4   5   8     2441.42     2762.09    154.29 o 
  -3   5   8    11553.76    11244.86    264.04 o 
  -2   5   8    20938.97    20791.63    405.80 o 
  -1   5   8    28056.57    28308.56    513.68 o 
   0   5   8    33781.42    33830.56    593.80 o 
   1   5   8      910.42      814.03     60.99 o 
   2   5   8     3125.06     3492.79    110.50 o 
   3   5   8     2611.83     2577.59    107.46 o 
   4   5   8     9038.72     8724.09    193.54 o 
   5   5   8     9006.95     8864.76    191.53 o 
   6   5   8     6727.33     6506.14    192.13 o 
   7   5   8     1754.64     2068.07    109.32 o 
   8   5   8     7107.55     7266.59    212.91 o 
   9   5   8      483.31      473.29    130.09 o 
  10   5   8       36.30       12.92     96.12 o 
  11   5   8     1245.70     1428.44    311.10 o 
  12   5   8     3336.11     3845.48    480.16 o 
  13   5   8     2408.03     2835.27    440.62 o 
 -10   6   8      274.01      372.55    215.13 o 
  -9   6   8      265.20      476.17    229.64 o 
  -8   6   8       44.08     -105.29    123.87 o 
  -7   6   8     1191.00     1131.14    171.13 o 
  -6   6   8     2486.67     2504.65    369.62 o 
  -5   6   8     4671.93     4817.55    207.34 o 
  -4   6   8       11.00       -4.59     50.07 o 
  -3   6   8       15.17       42.26     48.24 o 
  -2   6   8      111.10       90.77     49.90 o 
  -1   6   8        4.04       -1.61     44.97 o 
   0   6   8     1257.48     1553.19    103.23 o 
   1   6   8      585.78      661.59     60.62 o 
   2   6   8      656.47      807.91     63.72 o 
   3   6   8     1047.78     1073.15     69.40 o 
   4   6   8        0.58      -10.65     33.95 o 
   5   6   8      577.56      573.19     52.56 o 
   6   6   8      133.19      134.91     43.04 o 
   7   6   8     1106.46     1096.68    103.05 o 
   8   6   8      553.56      577.30    134.05 o 
   9   6   8       17.12       -7.11     87.45 o 
  10   6   8     1276.77     1256.40    190.15 o 
  11   6   8      573.39      401.83    136.57 o 
  12   6   8      402.63      235.46    198.31 o 
  13   6   8      849.79      996.42    314.45 o 
  -9   7   8     2660.75     2429.96    421.57 o 
  -8   7   8     7469.84     8648.33    660.77 o 
  -7   7   8     2743.28     2844.60    402.60 o 
  -6   7   8     1415.86     1312.71    120.23 o 
  -5   7   8     1821.73     2188.99    258.49 o 
  -4   7   8     1031.77     1132.38    127.28 o 
  -3   7   8      280.79      336.44     69.42 o 
  -2   7   8     1935.53     1846.87    115.77 o 
  -1   7   8     3627.01     3276.33    141.75 o 
   0   7   8    11216.47    11394.72    277.55 o 
   1   7   8    24833.69    25304.37    490.12 o 
   2   7   8     5395.19     5526.46    151.39 o 
   3   7   8     4085.16     4141.25    127.66 o 
   4   7   8     3965.84     3949.20    123.69 o 
   5   7   8      283.93      392.85     54.52 o 
   6   7   8     1589.33     1434.74    283.68 o 
   7   7   8     5531.04     5322.80    290.12 o 
   8   7   8    11419.84    11969.10    470.26 o 
   9   7   8    16248.65    17163.22    826.25 o 
  10   7   8     6087.27     6602.93    360.46 o 
  11   7   8     1110.79     1075.26    190.19 o 
  12   7   8      578.73      380.92    219.43 o 
  13   7   8       91.21      188.03    211.46 o 
  -9   8   8      605.72      421.81    241.75 o 
  -8   8   8      606.33      341.86    209.47 o 
  -7   8   8      282.96       65.52    159.26 o 
  -6   8   8      265.83      282.69    127.76 o 
  -5   8   8      162.94      200.56     69.39 o 
  -4   8   8      346.30      211.49     94.81 o 
  -3   8   8       72.98      152.38     66.04 o 
  -2   8   8      258.57      268.94     67.81 o 
  -1   8   8     2449.70     2756.06    165.00 o 
   0   8   8       85.62      121.90     55.55 o 
   1   8   8     3490.96     2897.20    138.24 o 
   2   8   8       69.27      141.33     45.18 o 
   3   8   8     5788.89     5807.81    157.60 o 
   4   8   8     4058.36     3880.41    121.98 o 
   5   8   8      251.90      258.49     69.11 o 
   6   8   8       95.17       76.82     80.12 o 
   7   8   8        0.98      -40.95     73.64 o 
   8   8   8        0.64        7.45     87.31 o 
   9   8   8        8.61       41.33     91.81 o 
  10   8   8      420.23      460.43    142.54 o 
  11   8   8      627.72      876.21    182.27 o 
  12   8   8      223.36      106.80    121.58 o 
  13   8   8     1258.41     1320.51    349.76 o 
  -8   9   8      187.46      229.32    191.38 o 
  -7   9   8      541.71      409.38    220.55 o 
  -6   9   8        5.93      -66.41    168.90 o 
  -5   9   8     5209.13     5684.06    325.79 o 
  -4   9   8     8826.02     8880.40    269.11 o 
  -3   9   8     4303.00     4354.09    162.75 o 
  -2   9   8     4182.25     4059.72    174.19 o 
  -1   9   8     4926.19     4674.79    182.40 o 
   0   9   8       11.06       22.95     62.16 o 
   1   9   8    10361.06    10655.89    284.02 o 
   2   9   8     5456.74     5437.42    159.86 o 
   3   9   8     8855.59     8940.05    209.27 o 
   4   9   8    31705.68    30512.33    603.46 o 
   5   9   8    25838.57    24288.83    597.17 o 
   6   9   8     2514.36     2490.68    245.82 o 
   7   9   8       74.78       41.81     88.72 o 
   8   9   8      250.01      197.53    110.44 o 
   9   9   8     1104.05     1125.51    183.17 o 
  10   9   8     1543.04     1854.31    233.41 o 
  11   9   8      612.11      750.77    180.15 o 
  12   9   8     1314.93     1641.15    250.28 o 
  13   9   8     3585.28     2623.41    442.54 o 
  -8  10   8      294.12      237.93    216.64 o 
  -7  10   8     2815.51     2354.79    388.89 o 
  -6  10   8     2079.61     2535.55    561.18 o 
  -5  10   8     1352.00     1398.49    206.67 o 
  -4  10   8     3176.11     3220.49    156.29 o 
  -3  10   8      974.60      720.85     83.58 o 
  -2  10   8     3530.06     3308.59    233.58 o 
  -1  10   8     6390.74     6578.28    196.65 o 
   0  10   8     5475.92     5655.27    178.85 o 
   1  10   8     1740.49     1741.79    106.88 o 
   2  10   8      123.11       91.26     48.66 o 
   3  10   8     1093.93     1102.36    112.17 o 
   4  10   8      461.87      467.64     87.84 o 
   5  10   8     1650.94     1500.81    150.48 o 
   6  10   8     2731.89     2607.86    353.91 o 
   7  10   8       38.46       -6.94     83.31 o 
   8  10   8       14.12      -48.46     85.08 o 
   9  10   8      149.84       50.02    101.18 o 
  10  10   8      168.41      190.38    135.94 o 
  11  10   8       20.67      177.73    122.24 o 
  12  10   8      384.24      464.13    166.08 o 
  13  10   8        1.82      133.02    143.88 o 
  -7  11   8      491.39      339.23    212.98 o 
  -6  11   8     2215.87     2300.25    270.18 o 
  -5  11   8       35.34      -27.74    111.31 o 
  -4  11   8     4206.38     4827.10    266.99 o 
  -3  11   8     2441.65     2418.47    233.03 o 
  -2  11   8     2210.32     2224.09    145.02 o 
  -1  11   8     5956.08     6335.96    199.98 o 
   0  11   8     9136.81     8933.17    236.87 o 
   1  11   8     2724.47     2958.22    136.09 o 
   2  11   8     2276.05     2167.23    146.38 o 
   3  11   8     1099.39     1257.30    125.35 o 
   4  11   8     3822.45     3253.09    207.80 o 
   5  11   8     6965.79     6645.18    281.22 o 
   6  11   8     4838.23     5103.25    327.82 o 
   7  11   8     3444.46     3187.29    263.50 o 
   8  11   8     5934.61     5388.35    656.67 o 
   9  11   8     3828.34     4635.08    335.46 o 
  10  11   8       73.90      155.09    138.09 o 
  11  11   8       65.74      150.55    126.77 o 
  12  11   8       75.25      323.46    151.22 o 
  -6  12   8      928.55      977.24    212.06 o 
  -5  12   8     4030.94     2572.55    390.73 o 
  -4  12   8     4711.09     5309.67    281.36 o 
  -3  12   8     2642.81     3082.06    213.76 o 
  -2  12   8      198.17      133.06     64.47 o 
  -1  12   8      391.78      369.42     75.97 o 
   0  12   8      699.70      790.98     88.64 o 
   1  12   8      111.12       22.46     62.29 o 
   2  12   8      244.60      174.56     75.43 o 
   3  12   8     3342.40     3137.86    178.39 o 
   4  12   8     3564.55     3214.18    436.94 o 
   5  12   8      359.21      372.14    104.24 o 
   6  12   8     1349.34     1285.42    157.19 o 
   7  12   8      277.44      255.24    100.74 o 
   8  12   8      800.23      848.56    245.62 o 
   9  12   8      857.48     1141.97    200.78 o 
  10  12   8       49.94      -21.29    112.22 o 
  11  12   8        7.71       91.90    126.41 o 
  12  12   8      106.13      175.12    168.14 o 
  -5  13   8     1602.00     1867.53    259.91 o 
  -4  13   8      250.86      306.70    115.65 o 
  -3  13   8       20.27      -34.98     80.73 o 
  -2  13   8      485.52      245.37     69.74 o 
  -1  13   8       11.54      -49.30     53.11 o 
   0  13   8     3790.45     3767.61    197.62 o 
   1  13   8     3555.99     3366.01    259.03 o 
   2  13   8     7894.76     8647.66    335.76 o 
   3  13   8     6011.70     5925.62    275.70 o 
   4  13   8     3902.81     3071.31    278.94 o 
   5  13   8      281.71      343.81    108.55 o 
   6  13   8       69.09       95.30     86.85 o 
   7  13   8      403.47      457.66    124.50 o 
   8  13   8     3608.48     3717.93    439.75 o 
   9  13   8     4483.10     4212.56    815.09 o 
  10  13   8     4228.34     4372.12    357.79 o 
  11  13   8      947.28     1128.62    220.01 o 
  12  13   8      434.86      713.38    202.48 o 
  -4  14   8       13.30      -74.69     89.49 o 
  -3  14   8     1149.78     1326.17    235.44 o 
  -2  14   8     3363.45     3416.49    389.13 o 
  -1  14   8     1124.51      858.22    124.47 o 
   0  14   8     1173.61     1241.64    136.94 o 
   1  14   8     2176.91     2313.46    255.48 o 
   2  14   8      552.35      457.95    140.33 o 
   3  14   8      218.81      152.41    110.00 o 
   4  14   8      783.32      850.96    142.80 o 
   5  14   8      375.68      337.08    115.55 o 
   6  14   8      625.01      686.84    151.41 o 
   7  14   8       49.95        5.25     89.11 o 
   8  14   8        1.51      -47.58     88.21 o 
   9  14   8        5.57       44.79    155.23 o 
  10  14   8      832.59      774.38    197.34 o 
  11  14   8      559.50      828.99    317.83 o 
  -3  15   8      214.18      165.57    155.87 o 
  -2  15   8     1298.65     1444.28    244.12 o 
  -1  15   8     2974.23     3973.79    771.33 o 
   0  15   8     1337.60     1079.59    157.92 o 
   1  15   8      277.85      296.51    113.57 o 
   2  15   8      758.09      790.67    141.15 o 
   3  15   8     2416.71     2227.41    488.58 o 
   4  15   8     3416.02     3754.77    315.58 o 
   5  15   8     3860.44     4314.15    528.06 o 
   6  15   8      734.16      653.62    165.55 o 
   7  15   8      681.43      810.26    187.94 o 
   8  15   8     1369.98     1482.20    245.85 o 
   9  15   8        5.82      -40.14    119.11 o 
  10  15   8      651.08     1124.13    418.70 o 
  -2  16   8      199.15      273.52    159.87 o 
  -1  16   8     1192.23      976.07    214.41 o 
   0  16   8     1209.92      729.39    376.54 o 
   1  16   8     2658.66     2755.72    236.30 o 
   2  16   8     2173.03     2027.88    206.19 o 
   3  16   8     2026.37     1534.26    186.51 o 
   4  16   8      182.60       16.45     97.37 o 
   5  16   8       58.34       20.50     95.06 o 
   6  16   8        6.11       64.97    100.88 o 
   7  16   8      128.67      290.26    125.58 o 
   8  16   8      512.21      481.31    144.42 o 
   9  16   8      196.81      358.59    202.62 o 
   0  17   8     1453.94     1806.97    395.43 o 
   1  17   8       96.84       98.10    139.77 o 
   2  17   8      112.02       85.71    111.24 o 
   3  17   8      343.96      295.75    121.06 o 
   4  17   8       25.97      120.60    109.46 o 
   5  17   8      636.59      345.23    129.00 o 
   6  17   8       87.23       38.21    112.38 o 
   7  17   8      220.98       46.69    111.85 o 
   8  17   8     1984.82     1889.13    230.40 o 
   2  18   8      305.33      211.77    132.30 o 
   3  18   8     2188.70     1958.41    225.47 o 
   4  18   8     3396.43     3799.37    426.46 o 
   5  18   8     1110.24      776.41    224.11 o 
   6  18   8     2040.45     2058.18    244.35 o 
  -5 -16   9       33.04      323.05    203.01 o 
  -4 -16   9      201.89       31.48    262.52 o 
  -3 -16   9      327.68       63.84    137.81 o 
  -2 -16   9      148.70      329.86    172.07 o 
  -7 -15   9      593.47      688.35    273.32 o 
  -6 -15   9      301.60      290.93    222.70 o 
  -5 -15   9      494.39      971.95    286.07 o 
  -4 -15   9     1606.27     1423.54    528.02 o 
  -3 -15   9     4184.16     4764.56    550.70 o 
  -2 -15   9     1931.57     1861.31    360.24 o 
  -1 -15   9        0.75       16.48     84.37 o 
   0 -15   9      160.90       45.50     93.10 o 
   1 -15   9     1082.36      670.57    148.40 o 
  -9 -14   9       26.71      110.71    198.31 o 
  -8 -14   9      572.89      584.65    262.32 o 
  -7 -14   9     1098.58     1113.27    301.13 o 
  -6 -14   9        9.62       23.43    168.66 o 
  -5 -14   9       49.39       14.19    164.83 o 
  -4 -14   9      140.97      259.62    110.26 o 
  -3 -14   9       53.95       63.40     93.41 o 
  -2 -14   9      336.67      219.84    102.09 o 
  -1 -14   9      114.57       91.84     84.52 o 
   0 -14   9      523.92      507.75    113.15 o 
   1 -14   9       70.36       56.18     98.87 o 
   2 -14   9        1.14      -22.12     95.11 o 
  -9 -13   9     1596.77     2045.93    416.07 o 
  -8 -13   9     3535.81     3933.00    502.95 o 
  -7 -13   9     2332.89     2060.99    378.21 o 
  -6 -13   9      341.14      249.96    206.52 o 
  -5 -13   9      222.93      312.69    195.28 o 
  -4 -13   9     1853.18     2048.01    138.55 o 
  -3 -13   9     7866.02     8070.06    391.94 o 
  -2 -13   9     4965.10     5288.39    227.50 o 
  -1 -13   9     1095.36     1196.25    133.72 o 
   0 -13   9     1048.61     1261.64    154.96 o 
   1 -13   9      737.78      835.75    220.23 o 
   2 -13   9      111.13      236.06    113.05 o 
   3 -13   9      144.98       47.00    101.58 o 
   4 -13   9       58.20     -103.87    113.90 o 
 -10 -12   9      516.11      157.02    217.44 o 
  -9 -12   9       70.86      142.99    192.57 o 
  -8 -12   9      134.93      453.93    227.17 o 
  -7 -12   9     1134.64     1262.25    306.95 o 
  -6 -12   9      413.28      200.70    190.10 o 
  -5 -12   9      856.36      815.31    150.93 o 
  -4 -12   9        1.83      -36.02     55.08 o 
  -3 -12   9     1717.39     1837.79    148.50 o 
  -2 -12   9       88.38       25.39     58.69 o 
  -1 -12   9      744.99      733.88    110.83 o 
   0 -12   9     2418.05     2067.38    159.59 o 
   1 -12   9        0.18      -50.50     76.63 o 
   2 -12   9        8.16      -72.22     80.54 o 
   3 -12   9       22.31       51.98     93.72 o 
   4 -12   9      911.85     1104.01    250.79 o 
   5 -12   9       49.05     -139.91     97.18 o 
 -11 -11   9       17.40     -174.48    166.27 o 
 -10 -11   9        8.07      -26.78    172.17 o 
  -9 -11   9      344.90      431.14    236.49 o 
  -8 -11   9     3553.31     3815.43    472.35 o 
  -7 -11   9     5564.77     6779.43    560.82 o 
  -6 -11   9     7254.39     7728.63    370.19 o 
  -5 -11   9     2867.10     3048.75    210.42 o 
  -4 -11   9      914.04     1083.51    111.45 o 
  -3 -11   9      249.72      356.40     70.92 o 
  -2 -11   9     1836.53     1872.30    122.90 o 
  -1 -11   9      193.59      170.78     65.64 o 
   0 -11   9      890.57     1033.16    119.61 o 
   1 -11   9     6554.11     6944.63    297.57 o 
   2 -11   9     7723.34     7548.57    321.23 o 
   3 -11   9     4477.54     4354.54    327.77 o 
   4 -11   9      561.62      428.87    123.40 o 
   5 -11   9       57.61       -3.70     94.15 o 
   6 -11   9     1290.56     1260.79    211.17 o 
 -11 -10   9     1052.90     1389.70    354.30 o 
 -10 -10   9      556.73      301.21    217.92 o 
  -9 -10   9     1581.30     1645.48    342.66 o 
  -8 -10   9     1939.15     2482.17    398.62 o 
  -7 -10   9     1029.47     1195.21    192.37 o 
  -6 -10   9     1902.91     1708.29    193.54 o 
  -5 -10   9     1610.73     1491.72    107.10 o 
  -4 -10   9      473.67      613.20     79.31 o 
  -3 -10   9     3452.87     3887.12    218.29 o 
  -2 -10   9     3484.70     3359.25    148.81 o 
  -1 -10   9       10.47      -12.65     47.29 o 
   0 -10   9      128.36       91.90     63.48 o 
   1 -10   9        2.84      -29.47     66.73 o 
   2 -10   9     2120.77     2541.00    209.84 o 
   3 -10   9       23.48       22.17     81.61 o 
   4 -10   9      212.49      146.02    122.55 o 
   5 -10   9       99.11      132.11    103.19 o 
   6 -10   9       67.95       80.29    102.96 o 
   7 -10   9      227.37      285.03    129.60 o 
 -11  -9   9     2145.89     2954.51    458.16 o 
 -10  -9   9      693.64      944.61    297.23 o 
  -9  -9   9     1905.18     1906.86    224.56 o 
  -8  -9   9     1889.87     2017.96    243.59 o 
  -7  -9   9      163.13      136.88    103.95 o 
  -6  -9   9      651.33      607.68    214.85 o 
  -5  -9   9     4385.19     4637.92    223.84 o 
  -4  -9   9     3947.67     4184.52    154.88 o 
  -3  -9   9    10888.99    10760.22    257.01 o 
  -2  -9   9     5998.29     5673.69    197.80 o 
  -1  -9   9     2747.13     2765.59    142.15 o 
   0  -9   9     1479.06     1654.43    108.91 o 
   1  -9   9      752.33      878.02    166.30 o 
   2  -9   9     5144.33     4339.15    231.86 o 
   3  -9   9     4715.16     4389.97    464.61 o 
   4  -9   9     5960.94     6139.69    286.18 o 
   5  -9   9     3783.25     4234.12    265.05 o 
   6  -9   9     1806.50     2084.96    211.01 o 
   7  -9   9       37.47      -33.97    139.76 o 
   8  -9   9       86.89      -30.93    103.23 o 
 -12  -8   9      542.55      581.47    259.69 o 
 -11  -8   9      182.44      148.18    190.02 o 
 -10  -8   9      493.93      668.09    189.74 o 
  -9  -8   9      102.61     -101.21     95.54 o 
  -8  -8   9      562.22      342.29    176.71 o 
  -7  -8   9     4664.91     4954.71    297.11 o 
  -6  -8   9      422.29      484.79    128.21 o 
  -5  -8   9     1294.96     1415.87    164.94 o 
  -4  -8   9     1816.03     1979.42    146.19 o 
  -3  -8   9        4.07       22.40     46.01 o 
  -2  -8   9     2371.00     2172.81    113.26 o 
  -1  -8   9     1261.92     1072.46     94.68 o 
   0  -8   9      118.81      263.76     59.33 o 
   1  -8   9      293.45      301.80     75.06 o 
   2  -8   9        2.30      -18.25     63.04 o 
   3  -8   9       10.22       40.39     68.17 o 
   4  -8   9      632.86      611.30    120.46 o 
   5  -8   9      457.01      397.36    169.64 o 
   6  -8   9      682.34      559.57    126.10 o 
   7  -8   9      239.77      210.57    103.63 o 
   8  -8   9       17.91      -40.87     95.60 o 
 -12  -7   9       70.03      332.22    212.98 o 
 -11  -7   9      411.33      315.33    139.69 o 
 -10  -7   9      141.49       91.20    112.12 o 
  -9  -7   9     1722.63     1675.21    359.08 o 
  -8  -7   9     6699.35     7053.81    357.72 o 
  -7  -7   9     2753.41     3366.54    249.74 o 
  -6  -7   9      259.31      292.48    108.68 o 
  -5  -7   9      324.37      293.89     66.48 o 
  -4  -7   9       59.01      105.84     46.93 o 
  -3  -7   9     5837.82     6062.67    170.44 o 
  -2  -7   9     5491.15     5568.22    163.38 o 
  -1  -7   9     1439.36     1631.17     97.04 o 
   0  -7   9     1141.74     1297.48     91.81 o 
   1  -7   9     4358.57     4639.10    171.02 o 
   2  -7   9      537.00      556.55    103.77 o 
   3  -7   9      157.86      104.47     76.88 o 
   4  -7   9      799.05      696.90    119.67 o 
   5  -7   9      190.82      106.91     86.72 o 
   6  -7   9     5733.32     6234.17    288.41 o 
   7  -7   9     4596.79     4389.58    399.98 o 
   8  -7   9     2896.71     2323.50    368.27 o 
   9  -7   9     2554.30     3323.73    556.78 o 
 -12  -6   9     4686.76     5296.31    559.94 o 
 -11  -6   9     3123.08     2570.56    753.67 o 
 -10  -6   9     3414.25     3318.61    276.79 o 
  -9  -6   9     3584.14     3472.60    274.95 o 
  -8  -6   9      212.87      147.62    104.80 o 
  -7  -6   9     4183.44     4330.46    272.74 o 
  -6  -6   9     2338.76     2250.20    358.72 o 
  -5  -6   9      801.64      821.79    137.56 o 
  -4  -6   9      852.31      785.06     78.77 o 
  -3  -6   9     3565.39     3451.86    120.85 o 
  -2  -6   9      312.33      252.60     50.78 o 
  -1  -6   9     3427.76     3601.59    189.49 o 
   0  -6   9     1843.61     2105.51    271.65 o 
   1  -6   9      137.30      181.93     56.90 o 
   2  -6   9     6908.44     7046.37    219.02 o 
   3  -6   9     2650.65     2562.85    292.77 o 
   4  -6   9     5275.25     5057.26    402.29 o 
   5  -6   9      681.56      807.21    148.43 o 
   6  -6   9      145.65      140.97     89.45 o 
   7  -6   9     1209.36     1170.49    158.60 o 
   8  -6   9      663.97      878.74    149.45 o 
   9  -6   9       39.17      -21.12     92.60 o 
 -12  -5   9     1117.33      935.44    530.73 o 
 -11  -5   9      171.98      435.36    149.76 o 
 -10  -5   9      157.43      186.04    118.43 o 
  -9  -5   9      380.71      377.58    182.93 o 
  -8  -5   9     3931.82     4012.12    280.73 o 
  -7  -5   9      180.87      157.96     97.31 o 
  -6  -5   9      538.33      435.81    118.28 o 
  -5  -5   9     2597.00     2531.98    197.20 o 
  -4  -5   9     8419.34     8527.18    208.10 o 
  -3  -5   9     8565.47     8421.53    188.98 o 
  -2  -5   9       62.67      136.06     41.21 o 
  -1  -5   9       75.12      120.46     41.44 o 
   0  -5   9     4292.39     4318.60    153.33 o 
   1  -5   9     9243.21     8847.38    287.14 o 
   2  -5   9    20990.24    20924.90    423.45 o 
   3  -5   9     2855.59     2891.63    203.24 o 
   4  -5   9     3931.45     3829.50    341.47 o 
   5  -5   9      739.37      781.90    118.22 o 
   6  -5   9     1176.17     1107.72    138.89 o 
   7  -5   9     5826.43     5869.82    276.19 o 
   8  -5   9     1408.08     1799.96    189.94 o 
   9  -5   9     2412.97     2108.54    230.13 o 
  10  -5   9     5024.29     5453.55    326.66 o 
 -12  -4   9        9.53       33.66    125.29 o 
 -11  -4   9      419.94      586.16    165.56 o 
 -10  -4   9      636.85      709.54    169.30 o 
  -9  -4   9     5541.52     5509.97    317.57 o 
  -8  -4   9    11923.33    11951.08    639.57 o 
  -7  -4   9     3609.16     3961.07    256.13 o 
  -6  -4   9     1927.53     2090.51    190.28 o 
  -5  -4   9     2316.56     2133.42    222.66 o 
  -4  -4   9       24.27      -23.93     43.85 o 
  -3  -4   9     3248.02     3298.68    150.57 o 
  -2  -4   9     6741.86     6544.86    182.87 o 
  -1  -4   9     6405.20     5906.97    172.99 o 
   0  -4   9    15739.14    15856.99    333.18 o 
   1  -4   9     3747.96     3604.06    133.08 o 
   2  -4   9        8.94      -13.17     33.79 o 
   3  -4   9      421.91      433.81     65.12 o 
   4  -4   9       27.82        2.76     76.46 o 
   5  -4   9      583.54      741.83    113.08 o 
   6  -4   9       14.27       27.31     81.68 o 
   7  -4   9      144.94      111.78     83.13 o 
   8  -4   9        4.05       48.88     79.57 o 
   9  -4   9      954.05     1393.84    224.90 o 
  10  -4   9      867.14     1072.62    170.09 o 
 -12  -3   9      454.80      765.67    258.17 o 
 -11  -3   9       83.11       -6.70    161.97 o 
 -10  -3   9      987.36     1378.54    299.94 o 
  -9  -3   9      436.15      212.11    113.07 o 
  -8  -3   9      224.12       11.07     85.73 o 
  -7  -3   9      174.48      243.81    131.36 o 
  -6  -3   9     1735.95     2038.99    189.44 o 
  -5  -3   9      436.98      417.66    104.32 o 
  -4  -3   9     5184.03     5195.12    253.17 o 
  -3  -3   9     4923.78     4414.88    143.29 o 
  -2  -3   9     8718.83     8716.04    190.15 o 
  -1  -3   9     2116.18     2037.64     90.78 o 
   0  -3   9     3796.59     3880.32    121.02 o 
   1  -3   9        1.24        4.29     32.64 o 
   2  -3   9     4986.57     4865.25    138.08 o 
   3  -3   9     1435.14     1530.77    111.94 o 
   4  -3   9      824.37      952.69     68.99 o 
   5  -3   9    22518.20    23129.07    630.65 o 
   6  -3   9     7258.22     6303.63    258.86 o 
   7  -3   9     2953.13     2384.54    177.92 o 
   8  -3   9     2702.56     2273.76    202.28 o 
   9  -3   9        8.18     -102.14     68.09 o 
  10  -3   9      523.78      785.42    146.72 o 
  11  -3   9     4659.78     4839.81    557.55 o 
 -11  -2   9     3225.73     3050.48    388.73 o 
 -10  -2   9     1037.21      753.79    231.95 o 
  -9  -2   9       47.35        2.15    130.88 o 
  -8  -2   9     2928.82     2686.62    340.83 o 
  -7  -2   9    10316.24     9154.71    537.23 o 
  -6  -2   9     4912.59     4208.78    936.76 o 
  -5  -2   9     3533.74     3398.27    224.26 o 
  -4  -2   9     6916.65     6199.84    276.40 o 
  -3  -2   9     2639.73     2655.78    151.14 o 
  -2  -2   9        6.37        8.93     58.05 o 
  -1  -2   9        3.54       -3.01     29.05 o 
   0  -2   9     5633.31     6060.81    150.79 o 
   1  -2   9     6699.49     6347.66    162.55 o 
   2  -2   9     4829.73     4764.25    149.03 o 
   3  -2   9     1157.65     1314.19     85.40 o 
   4  -2   9     2635.14     2834.20    114.76 o 
   5  -2   9     2572.34     2368.37    106.78 o 
   6  -2   9      189.51      287.91    102.25 o 
   7  -2   9     1116.52     1316.41    169.28 o 
   8  -2   9     1600.97     1607.68    187.34 o 
   9  -2   9     1127.51      947.65    143.56 o 
  10  -2   9     1818.38     1784.14    186.84 o 
  11  -2   9       60.54      131.48    131.28 o 
 -11  -1   9      224.21      139.89    180.22 o 
 -10  -1   9      119.13       10.92    153.84 o 
  -9  -1   9      211.08      215.13    162.92 o 
  -8  -1   9      924.23     1110.08    238.72 o 
  -7  -1   9     1018.02      561.86    202.78 o 
  -6  -1   9      952.35     1235.54    232.43 o 
  -5  -1   9     1075.69     1212.05    225.09 o 
  -4  -1   9      211.10      248.24     71.00 o 
  -3  -1   9     6926.11     6971.17    235.32 o 
  -2  -1   9     2737.64     2988.80    148.95 o 
  -1  -1   9     1892.86     1995.32     78.12 o 
   0  -1   9     5339.16     5435.12    137.59 o 
   1  -1   9      858.98      912.73    126.99 o 
   2  -1   9    10415.27    10358.18    239.83 o 
   3  -1   9     2171.68     2192.44    103.68 o 
   4  -1   9     4697.35     4744.75    150.64 o 
   5  -1   9       36.75       59.98     41.56 o 
   6  -1   9    10051.46    10399.40    390.54 o 
   7  -1   9     3428.30     3230.06    309.82 o 
   8  -1   9     4419.35     4837.17    386.58 o 
   9  -1   9     3832.56     4348.28    635.67 o 
  10  -1   9      713.83      690.59    156.20 o 
  11  -1   9      319.11       49.98    161.57 o 
  12  -1   9      204.61      159.53    145.90 o 
 -12   0   9     4805.31     3624.05    457.76 o 
 -11   0   9     3111.75     3297.89    402.84 o 
 -10   0   9     3265.79     3097.11    380.76 o 
  -9   0   9     6808.78     7071.16    506.78 o 
  -8   0   9     1337.68     1808.88    279.29 o 
  -7   0   9      198.41       20.80    137.42 o 
  -6   0   9        5.25       61.69    126.89 o 
  -5   0   9      197.56      166.15    178.66 o 
  -4   0   9     7488.55     6986.79    245.45 o 
  -3   0   9    14899.06    14741.73    379.71 o 
  -2   0   9    12244.97    11954.11    321.30 o 
  -1   0   9     9553.21     9944.93    168.69 o 
   0   0   9     8975.56     8801.30    218.00 o 
   1   0   9       42.23       20.45     36.56 o 
   2   0   9     5477.06     5167.62    154.86 o 
   3   0   9      116.12       88.57     45.63 o 
   4   0   9     2438.69     2418.27    217.59 o 
   5   0   9     7296.86     7171.81    192.50 o 
   6   0   9     2158.75     2178.41    109.65 o 
   7   0   9      284.72      451.80    107.75 o 
   8   0   9      517.77      600.90    124.92 o 
   9   0   9      171.05      135.47     99.12 o 
  10   0   9       15.01      -73.43     81.27 o 
  11   0   9      877.78      856.46    248.45 o 
  12   0   9        3.49      -36.98    151.68 o 
 -10   1   9      128.74      291.81    184.36 o 
  -9   1   9       86.97       81.78    143.55 o 
  -8   1   9      771.25     1184.93    250.44 o 
  -7   1   9      140.86     -119.32    125.62 o 
  -6   1   9      238.54      208.68    156.39 o 
  -5   1   9        0.41      -81.55     69.35 o 
  -4   1   9     1909.16     1469.27    155.27 o 
  -3   1   9     5800.96     5812.23    213.74 o 
  -2   1   9      464.81      407.81     76.45 o 
  -1   1   9     6714.29     7049.56    166.22 o 
   0   1   9     2094.58     2229.66    138.61 o 
   1   1   9    13348.18    13674.89    359.52 o 
   2   1   9       49.66       21.32     52.11 o 
   3   1   9     9905.11     9622.82    239.00 o 
   4   1   9     2992.38     2798.22    114.55 o 
   5   1   9     3523.55     3501.95    132.37 o 
   6   1   9        7.86      -39.03     37.95 o 
   7   1   9     1993.18     2157.34    139.21 o 
   8   1   9      508.43      753.03    169.74 o 
   9   1   9     1178.58     1449.13    177.08 o 
  10   1   9     1049.18      966.06    158.43 o 
  11   1   9     1161.67     1548.40    300.82 o 
  12   1   9     1388.15     1507.98    321.30 o 
 -11   2   9       74.89       43.12    150.49 o 
  -9   2   9     1784.57     1814.78    289.42 o 
  -8   2   9     5638.28     5525.47    431.70 o 
  -7   2   9     9686.87    10007.66    575.65 o 
  -6   2   9    12952.40    13485.04    477.99 o 
  -5   2   9    10411.59    11035.79    415.04 o 
  -4   2   9       67.38        1.09     47.24 o 
  -3   2   9     4415.15     4261.56    145.22 o 
  -2   2   9     6677.17     6846.79    140.58 o 
  -1   2   9     5929.47     5630.31    150.78 o 
   0   2   9    10555.90    10062.57    259.32 o 
   1   2   9     7486.51     7356.42    164.68 o 
   2   2   9      869.47      905.91     63.28 o 
   3   2   9      633.72      746.40     68.62 o 
   4   2   9       76.24      114.60     43.05 o 
   5   2   9      162.14      128.19     45.46 o 
   6   2   9     9352.30     9312.64    233.44 o 
   7   2   9     2939.71     2917.61    178.55 o 
   8   2   9     7074.34     7026.34    245.75 o 
   9   2   9     3817.36     3501.07    677.03 o 
  10   2   9     3203.36     3615.11    259.93 o 
  11   2   9        3.86      240.80    157.34 o 
 -11   3   9      471.30      449.55    217.68 o 
 -10   3   9      563.39      557.95    231.87 o 
  -9   3   9      232.73      286.55    172.65 o 
  -8   3   9      465.64      284.16    164.60 o 
  -7   3   9        1.05       39.38    121.55 o 
  -6   3   9      820.48      657.85    134.21 o 
  -5   3   9      340.36      490.06    153.02 o 
  -4   3   9       16.51       40.10     53.04 o 
  -3   3   9       78.77      178.23     54.77 o 
  -2   3   9     1349.06     1569.99     76.83 o 
  -1   3   9      253.67      244.36     43.38 o 
   0   3   9     2650.78     2632.32    106.98 o 
   1   3   9      239.56      353.10     66.37 o 
   2   3   9     1613.69     1510.53     90.80 o 
   3   3   9      257.51      355.05     54.91 o 
   4   3   9      158.42      151.30     62.16 o 
   5   3   9     4707.53     4490.65    147.55 o 
   6   3   9     1616.36     1831.38    111.84 o 
   7   3   9     1155.53     1016.30     99.91 o 
   8   3   9     1426.70     1746.32    164.32 o 
   9   3   9      498.70      216.80    292.29 o 
  10   3   9      105.66      188.11    135.58 o 
 -11   4   9     1144.24     1095.02    308.15 o 
 -10   4   9     4554.80     5200.51    559.63 o 
  -8   4   9      605.76      579.79    193.21 o 
  -7   4   9     1018.79      998.37    155.75 o 
  -6   4   9     8539.83     8129.84    350.98 o 
  -5   4   9     5135.78     5397.41    236.07 o 
  -4   4   9     4796.01     5249.13    362.05 o 
  -3   4   9     1220.22     1294.45     84.13 o 
  -2   4   9       61.48       43.10     39.78 o 
  -1   4   9     2258.04     2328.32    120.05 o 
   0   4   9      157.29      226.94     41.98 o 
   1   4   9     3477.06     3672.79    128.59 o 
   2   4   9     2221.48     2037.01    121.94 o 
   3   4   9    10030.55    10203.47    210.60 o 
   4   4   9    18000.76    17653.89    315.74 o 
   5   4   9     8623.84     8319.19    191.23 o 
   6   4   9        2.33       -0.55     36.05 o 
   7   4   9     3595.55     3782.41    206.89 o 
   8   4   9       13.63       22.70     49.32 o 
   9   4   9     3409.98     3774.92    167.69 o 
  10   4   9     1266.97     1691.07    329.51 o 
  12   4   9      900.79     1074.61    300.97 o 
  13   4   9     3231.06     2661.19    434.88 o 
 -10   5   9      120.65       45.35    174.40 o 
  -9   5   9      401.81      291.73    199.19 o 
  -7   5   9     1404.14     1341.98    173.02 o 
  -6   5   9      409.27      440.51    135.30 o 
  -5   5   9        6.78      -69.38     61.19 o 
  -4   5   9       41.18       17.91     60.56 o 
  -3   5   9      295.02      378.87     63.15 o 
  -2   5   9     1130.56     1257.36     87.87 o 
  -1   5   9     1527.51     1622.49    111.67 o 
   0   5   9        0.98       15.77     34.00 o 
   1   5   9      352.43      429.60     61.42 o 
   2   5   9       20.91       53.45     34.59 o 
   3   5   9      115.30      163.06     47.05 o 
   4   5   9      654.88      622.44     57.56 o 
   5   5   9        2.85       18.45     33.19 o 
   6   5   9      335.57      358.53     54.06 o 
   7   5   9      351.14      414.12     65.39 o 
   8   5   9     1354.82     1398.37    104.55 o 
   9   5   9     2280.05     2110.14    214.67 o 
  10   5   9     2205.25     1949.78    229.24 o 
  11   5   9      742.46     1039.78    286.15 o 
  12   5   9       17.63      145.78    191.22 o 
  13   5   9       44.02     -107.29    176.07 o 
 -10   6   9     1197.76     1092.87    312.37 o 
  -9   6   9     3136.52     2753.81    420.70 o 
  -8   6   9     1150.35     1232.12    301.85 o 
  -7   6   9       66.17       55.13     85.41 o 
  -6   6   9        0.66       -6.17     73.99 o 
  -5   6   9      819.46     1032.73    132.55 o 
  -4   6   9     1947.96     2364.41    157.56 o 
  -3   6   9     3541.60     3627.25    176.72 o 
  -2   6   9    11836.57    11858.91    283.57 o 
  -1   6   9     5773.56     5533.36    176.50 o 
   0   6   9    14836.86    14260.26    365.93 o 
   1   6   9      997.55     1104.23     96.62 o 
   2   6   9     2646.43     2636.79    106.33 o 
   3   6   9    13722.36    14179.69    306.77 o 
   4   6   9     4524.63     4237.29    145.83 o 
   5   6   9    11530.41    11322.47    260.54 o 
   6   6   9     7863.99     8028.07    189.56 o 
   7   6   9     3031.67     3512.58    395.39 o 
   8   6   9     3131.31     3167.46    246.18 o 
   9   6   9     1367.32     1676.37    280.01 o 
  10   6   9     1215.79     1105.03    187.78 o 
  11   6   9      628.03      517.70    231.39 o 
  12   6   9     1915.76     1933.78    372.87 o 
  13   6   9     1155.06      969.16    325.52 o 
  -9   7   9      426.03      447.72    227.17 o 
  -8   7   9      225.82      559.86    235.14 o 
  -7   7   9      224.05      294.84    186.91 o 
  -6   7   9     2249.29     2354.00    282.00 o 
  -5   7   9      298.99      157.05     80.80 o 
  -4   7   9      275.92      215.57     66.59 o 
  -3   7   9       43.05      103.11     59.50 o 
  -2   7   9       52.30       48.19     52.91 o 
  -1   7   9      233.11      323.97     67.94 o 
   0   7   9      269.45      275.26     63.36 o 
   1   7   9     1858.37     1921.50     99.03 o 
   2   7   9        6.98       -1.56     34.92 o 
   3   7   9      989.94     1140.22     88.32 o 
   4   7   9      171.47      139.10     48.82 o 
   5   7   9       52.63       64.12     48.52 o 
   6   7   9       19.79       82.85     64.91 o 
   7   7   9        0.94     -150.11    100.07 o 
   8   7   9       30.81       25.95     81.79 o 
   9   7   9        9.54      -41.77     86.91 o 
  10   7   9     1574.55     2080.19    282.88 o 
  11   7   9       84.50      184.25    126.93 o 
  12   7   9       14.44     -118.76    144.59 o 
  13   7   9      138.63      190.66    225.41 o 
  -9   8   9      451.80      370.64    235.93 o 
  -7   8   9     2010.85     2214.03    376.14 o 
  -6   8   9     1671.93     2188.60    355.42 o 
  -5   8   9     4380.71     4936.10    275.51 o 
  -4   8   9     3030.62     2992.44    155.74 o 
  -3   8   9       83.13       71.28     59.97 o 
  -2   8   9      887.49     1056.87    105.20 o 
  -1   8   9      304.78      323.92     82.89 o 
   0   8   9     9476.73     9715.58    339.11 o 
   1   8   9    13029.87    13207.53    276.96 o 
   2   8   9     3480.57     3665.25    147.37 o 
   3   8   9     1986.05     1992.45    105.08 o 
   4   8   9     2499.69     2457.47    180.33 o 
   5   8   9     3791.41     3736.86    245.91 o 
   6   8   9      581.91      706.06    140.43 o 
   7   8   9     1783.27     1765.61    198.02 o 
   8   8   9     1930.25     1704.23    201.87 o 
   9   8   9    19200.90    19746.27    685.26 o 
  10   8   9     8941.53     8836.08    435.01 o 
  11   8   9     1373.19     1193.27    200.43 o 
  12   8   9      635.73      679.27    257.93 o 
  13   8   9        0.47        3.11    193.77 o 
  -8   9   9      280.98       58.98    191.70 o 
  -7   9   9      655.89     1138.30    304.48 o 
  -6   9   9      128.03      235.61    169.94 o 
  -5   9   9      130.26      144.86     72.98 o 
  -4   9   9        6.67       29.26     55.03 o 
  -3   9   9      418.92      514.51     94.56 o 
  -2   9   9     1358.71     1604.32    123.87 o 
  -1   9   9        4.54      -33.96     54.75 o 
   0   9   9     1016.66     1177.60    111.02 o 
   1   9   9     1686.43     1821.83    161.43 o 
   2   9   9      557.36      491.64     67.96 o 
   3   9   9        2.97       21.81     43.58 o 
   4   9   9      983.96     1090.59    109.26 o 
   5   9   9       24.91       31.90     58.02 o 
   6   9   9     1785.31     1947.21    201.06 o 
   7   9   9     1881.45     2127.37    507.22 o 
   8   9   9      220.51      300.19    119.37 o 
   9   9   9      166.69      127.60    110.38 o 
  10   9   9      248.33      135.67    143.11 o 
  11   9   9       54.07      212.40    131.70 o 
  12   9   9        9.76      356.57    149.87 o 
  -7  10   9      327.77      521.84    233.70 o 
  -6  10   9       13.87      -39.85    142.92 o 
  -5  10   9     2228.08     3162.52    282.74 o 
  -4  10   9     2551.16     3023.84    220.30 o 
  -3  10   9     1749.77     2039.35    135.25 o 
  -2  10   9      670.57      816.81     90.52 o 
  -1  10   9     2544.07     2544.05    166.76 o 
   0  10   9     1046.83     1127.69    113.01 o 
   1  10   9    10213.39    10209.85    291.15 o 
   2  10   9      133.60      109.99     68.84 o 
   3  10   9      303.84      539.33     90.06 o 
   4  10   9     4817.40     4966.57    349.09 o 
   5  10   9    11378.15    11411.21    324.04 o 
   6  10   9     2680.17     3200.82    258.62 o 
   7  10   9       15.08      -54.69     77.21 o 
   8  10   9      529.60      459.25    134.61 o 
   9  10   9      101.35      184.80    117.72 o 
  10  10   9     6261.40     5727.85    366.46 o 
  11  10   9      282.90      242.63    137.33 o 
  12  10   9      713.51      684.15    186.87 o 
  -7  11   9     1803.48     2242.57    416.63 o 
  -6  11   9     2074.99     2457.70    400.93 o 
  -5  11   9      380.83      198.19    125.59 o 
  -4  11   9      930.06      803.32    136.70 o 
  -3  11   9     1779.39     1753.54    124.79 o 
  -2  11   9      429.35      319.05     72.27 o 
  -1  11   9      401.33      226.87     64.67 o 
   0  11   9     3263.18     3479.91    166.39 o 
   1  11   9      931.49      999.30     94.08 o 
   2  11   9       63.77      126.84     70.48 o 
   3  11   9        1.07       -9.51     57.46 o 
   4  11   9      528.87      496.31     92.61 o 
   5  11   9      642.31      601.00    115.92 o 
   6  11   9       19.97       -4.07     75.63 o 
   7  11   9      124.24      244.02    188.51 o 
   8  11   9     1224.92     1483.53    207.09 o 
   9  11   9     1176.18     1056.26    401.25 o 
  10  11   9      236.71      251.43    220.87 o 
  11  11   9      589.46      512.19    171.91 o 
  12  11   9        5.25      288.75    152.39 o 
  -6  12   9     2776.73     4113.62    503.11 o 
  -5  12   9     1425.01     1671.67    381.48 o 
  -4  12   9      923.78     1130.74    156.24 o 
  -3  12   9     1291.28     1537.68    185.63 o 
  -2  12   9      933.58     1008.08    106.18 o 
  -1  12   9     2214.36     2470.92    183.01 o 
   0  12   9     1180.76     1276.94    113.27 o 
   1  12   9      567.73      695.92    120.60 o 
   2  12   9       10.10        6.34     66.44 o 
   3  12   9      968.73      904.99    116.48 o 
   4  12   9      214.57      257.82     97.89 o 
   5  12   9     6779.43     6203.53    283.29 o 
   6  12   9     2765.51     3010.28    219.61 o 
   7  12   9     1888.98     1878.37    230.21 o 
   8  12   9     5503.51     6012.22    374.40 o 
   9  12   9     2285.66     2341.37    259.36 o 
  10  12   9      766.22      632.90    172.55 o 
  11  12   9      404.85      403.28    206.36 o 
  12  12   9       15.65       -5.20    136.19 o 
  -5  13   9       83.37       47.43    170.33 o 
  -4  13   9      504.40      260.87    109.45 o 
  -3  13   9     3115.24     2811.41    218.76 o 
  -2  13   9      850.82      841.34    104.31 o 
  -1  13   9        4.91       46.06     69.82 o 
   0  13   9      262.44      273.12     87.38 o 
   1  13   9       13.60      -65.98     61.11 o 
   2  13   9      151.35       36.29     69.37 o 
   3  13   9     3828.48     3720.13    323.57 o 
   4  13   9     1383.09     1424.58    167.56 o 
   5  13   9     1426.39     1370.99    161.71 o 
   6  13   9     1917.01     1463.16    173.81 o 
   7  13   9      539.91      721.40    143.09 o 
   8  13   9      169.78      323.27    135.24 o 
   9  13   9      728.86      874.81    193.10 o 
  10  13   9      139.27       68.55    127.23 o 
  11  13   9      118.49       65.81    130.08 o 
  -4  14   9      146.75      113.59    106.29 o 
  -3  14   9      880.25      761.16    207.51 o 
  -2  14   9       24.21      165.15    129.61 o 
  -1  14   9      201.60      389.82     97.02 o 
   0  14   9      435.72      472.68    103.77 o 
   1  14   9     1534.77     1494.55    148.93 o 
   2  14   9     1008.95      931.71    152.67 o 
   3  14   9     1674.77     1768.72    186.87 o 
   4  14   9     3222.90     2891.67    342.86 o 
   5  14   9      198.14      215.22    101.65 o 
   6  14   9     1766.81     1936.13    329.22 o 
   7  14   9      108.29       66.14     98.19 o 
   8  14   9     1221.63     1007.34    199.31 o 
   9  14   9     2567.79     3002.95    403.16 o 
  10  14   9     1954.53     2221.80    288.39 o 
  11  14   9      746.39     1200.84    238.92 o 
  -3  15   9      540.96      516.30    176.70 o 
  -2  15   9     2218.74     2275.57    386.02 o 
  -1  15   9      529.22      674.37    259.97 o 
   0  15   9     1066.35     1306.27    180.89 o 
   1  15   9      632.38      616.07    136.21 o 
   2  15   9      907.48      844.88    145.86 o 
   3  15   9      531.69      467.14    197.45 o 
   4  15   9       35.76      172.92    112.57 o 
   5  15   9      296.87      130.43    152.38 o 
   6  15   9      567.70      436.46    128.70 o 
   7  15   9     2137.12     1932.95    213.74 o 
   8  15   9      306.70      105.22    159.84 o 
   9  15   9      378.58      369.58    230.55 o 
  10  15   9      850.07      899.67    217.98 o 
  -2  16   9      133.16      131.12    147.82 o 
  -1  16   9     1856.59     2273.40    284.02 o 
   0  16   9      641.27      761.39    157.01 o 
   1  16   9      141.09     -102.51     92.23 o 
   2  16   9      986.90     1052.29    167.36 o 
   3  16   9      698.51      765.76    152.11 o 
   4  16   9     1687.95     1661.82    259.37 o 
   5  16   9      768.02      736.06    180.55 o 
   6  16   9      283.91      294.79    124.19 o 
   7  16   9      239.70      256.15    126.73 o 
   8  16   9     1065.73      922.46    174.90 o 
   9  16   9       33.45       17.73    140.79 o 
   0  17   9       25.63      -49.58    129.61 o 
   1  17   9      529.54      352.99    129.83 o 
   2  17   9      676.60      864.80    174.74 o 
   3  17   9     3094.68     2877.25    425.45 o 
   4  17   9      421.64      346.78    133.88 o 
   5  17   9      217.13      321.40    128.81 o 
   6  17   9       14.55       57.24    110.67 o 
   7  17   9       92.25       62.54    113.63 o 
   8  17   9      256.32      133.67    151.69 o 
   4  18   9      165.78      161.81    122.44 o 
  -6 -15  10       63.16      242.87    196.88 o 
  -5 -15  10      202.78      306.79    203.33 o 
  -3 -15  10      206.05      157.91    140.43 o 
  -2 -15  10      102.88       28.84    134.26 o 
  -1 -15  10      936.50     1011.61    140.88 o 
   0 -15  10      275.86      231.92    105.84 o 
  -8 -14  10      249.81     -126.18    184.84 o 
  -7 -14  10     2019.62     2280.91    415.75 o 
  -6 -14  10     3359.95     3031.35    427.39 o 
  -5 -14  10      756.04      536.19    242.95 o 
  -4 -14  10     2637.48     3028.80    410.41 o 
  -3 -14  10     7208.83     7444.91    279.11 o 
  -2 -14  10     3487.34     3874.99    323.35 o 
  -1 -14  10      507.90      612.87    116.66 o 
   0 -14  10       66.83       20.81     84.40 o 
   1 -14  10      889.89      694.93    145.02 o 
   2 -14  10     3780.96     4322.93    444.05 o 
  -9 -13  10       73.93      364.58    243.75 o 
  -8 -13  10      915.39      655.43    265.03 o 
  -7 -13  10     3177.35     2387.95    406.03 o 
  -6 -13  10      531.41      364.10    216.56 o 
  -5 -13  10      210.06      222.38    186.83 o 
  -4 -13  10       61.55      135.25     88.63 o 
  -3 -13  10        0.71       14.31     68.93 o 
  -2 -13  10     2999.35     2898.84    183.57 o 
  -1 -13  10      241.33      301.94     93.50 o 
   0 -13  10      347.96      291.93    156.75 o 
   1 -13  10       80.82      -80.70     83.28 o 
   2 -13  10       10.06     -128.70     85.80 o 
   3 -13  10      827.76      560.21    147.67 o 
 -10 -12  10     1408.98     1438.08    381.72 o 
  -9 -12  10     2768.47     2869.70    468.12 o 
  -8 -12  10     4031.22     4276.14    528.30 o 
  -7 -12  10     3136.99     4120.47    505.90 o 
  -6 -12  10     1915.76     2122.53    374.54 o 
  -5 -12  10      109.74      139.89     88.27 o 
  -4 -12  10      416.94      570.98    114.12 o 
  -3 -12  10    12102.41    12499.85    311.84 o 
  -2 -12  10     9169.22     9191.74    260.11 o 
  -1 -12  10     2295.55     2619.54    175.80 o 
   0 -12  10     2186.11     2124.61    164.60 o 
   1 -12  10      315.93      223.87    104.48 o 
   2 -12  10        0.50      -76.48     83.58 o 
   3 -12  10      471.12      240.19    116.89 o 
   4 -12  10      141.10      120.50    111.22 o 
 -10 -11  10      771.06      454.97    249.32 o 
  -9 -11  10       24.80      237.21    215.29 o 
  -8 -11  10      324.75      469.56    242.31 o 
  -7 -11  10     2272.69     2320.84    379.73 o 
  -6 -11  10     1084.10      744.60    154.81 o 
  -5 -11  10      114.88       28.15     75.77 o 
  -4 -11  10        2.53        5.39     68.21 o 
  -3 -11  10     1008.13     1053.14    152.36 o 
  -2 -11  10      165.29      184.87     65.44 o 
  -1 -11  10        4.60      -38.75     63.73 o 
   0 -11  10     1264.92     1355.37    134.36 o 
   1 -11  10       27.11       47.74     80.25 o 
   2 -11  10      287.80      480.91    122.79 o 
   3 -11  10      101.17      113.35     92.97 o 
   4 -11  10      374.51      156.89    106.09 o 
   5 -11  10       23.08       22.39    105.93 o 
 -11 -10  10       61.48       82.58    198.71 o 
 -10 -10  10       35.13      -39.30    170.73 o 
  -9 -10  10       60.26      245.58    207.64 o 
  -8 -10  10     3096.70     3592.18    290.11 o 
  -7 -10  10     2658.84     3338.07    274.06 o 
  -6 -10  10     6585.10     6905.18    355.86 o 
  -5 -10  10     4494.62     4591.03    288.56 o 
  -4 -10  10     1871.43     1949.55    140.85 o 
  -3 -10  10      548.70      662.97     84.09 o 
  -2 -10  10      491.34      287.67    106.18 o 
  -1 -10  10     2165.99     1994.27    175.19 o 
   0 -10  10      718.28      629.38     98.42 o 
   1 -10  10     6741.56     6859.12    292.51 o 
   2 -10  10     4442.52     4888.29    335.75 o 
   3 -10  10     3429.91     3226.21    232.59 o 
   4 -10  10     1374.95     1700.35    190.14 o 
   5 -10  10      217.95      272.86    151.41 o 
   6 -10  10        1.07      -40.60     97.60 o 
 -11  -9  10     2564.63     3450.53    496.98 o 
 -10  -9  10     2568.76     2345.71    415.75 o 
  -9  -9  10      415.16      680.01    162.97 o 
  -8  -9  10     1762.97     2078.90    233.92 o 
  -7  -9  10     1536.45     1507.04    198.37 o 
  -6  -9  10       33.72       97.89     96.01 o 
  -5  -9  10       69.93        8.02     84.56 o 
  -4  -9  10      101.02      137.29     63.58 o 
  -3  -9  10     2480.09     2607.98    131.65 o 
  -2  -9  10     3287.11     3787.74    156.68 o 
  -1  -9  10      118.31       70.88     52.24 o 
   0  -9  10      165.97      200.79     59.92 o 
   1  -9  10      123.26       53.31     74.75 o 
   2  -9  10      104.74       81.73     88.04 o 
   3  -9  10      147.37      107.99     84.90 o 
   4  -9  10       98.32      -14.80     83.99 o 
   5  -9  10      215.45      215.10    106.81 o 
   6  -9  10      260.05      286.01    116.25 o 
   7  -9  10        1.71      -44.53     95.42 o 
 -11  -8  10      646.99      935.21    318.03 o 
 -10  -8  10       64.75       13.45    120.98 o 
  -9  -8  10     2169.11     2070.64    235.89 o 
  -8  -8  10     1190.33     1389.92    196.94 o 
  -7  -8  10      375.05      290.65    232.79 o 
  -6  -8  10      829.49      819.43    153.55 o 
  -5  -8  10     3786.41     4055.44    262.57 o 
  -4  -8  10     3245.02     2975.82    204.02 o 
  -3  -8  10     4759.24     4192.66    203.09 o 
  -2  -8  10     1669.84     1739.20    107.72 o 
  -1  -8  10      452.58      416.11     68.99 o 
   0  -8  10      290.26      221.54     65.07 o 
   1  -8  10      747.17      807.64    119.50 o 
   2  -8  10     8561.87     8657.62    317.63 o 
   3  -8  10     8129.98     8504.96    325.98 o 
   4  -8  10     7676.70     7865.49    397.86 o 
   5  -8  10     3781.58     4078.89    255.78 o 
   6  -8  10     2014.96     1940.03    280.20 o 
   7  -8  10      204.10       51.11     97.29 o 
   8  -8  10       66.45      106.44    111.59 o 
 -11  -7  10        3.98       19.58    121.50 o 
 -10  -7  10       28.44       97.97    195.04 o 
  -9  -7  10        0.28      -80.98     99.61 o 
  -8  -7  10     1804.76     1884.12    219.67 o 
  -7  -7  10     5421.31     6028.21    797.27 o 
  -6  -7  10     4901.76     5712.27    307.68 o 
  -5  -7  10     3722.12     3954.90    329.39 o 
  -4  -7  10     7733.58     7923.58    283.96 o 
  -3  -7  10      173.44      179.21     54.78 o 
  -2  -7  10     6398.69     6720.61    187.75 o 
  -1  -7  10     2214.89     2311.34    130.31 o 
   0  -7  10       15.66      -22.85     42.26 o 
   1  -7  10      720.39      865.78     94.91 o 
   2  -7  10       80.46       36.33     70.81 o 
   3  -7  10     1287.91     1397.68    250.91 o 
   4  -7  10     3085.76     2342.82    185.20 o 
   5  -7  10     2842.10     2495.68    200.63 o 
   6  -7  10      556.13      662.21    132.41 o 
   7  -7  10      983.72      955.87    195.24 o 
   8  -7  10      258.05      227.81    112.64 o 
   9  -7  10       39.20      151.24    117.97 o 
 -12  -6  10        2.05       10.58    124.21 o 
 -11  -6  10      217.76      177.61    133.45 o 
 -10  -6  10       28.77      114.44    117.82 o 
  -9  -6  10     2661.50     2677.55    322.62 o 
  -8  -6  10     3509.36     4128.17    294.61 o 
  -7  -6  10     3477.15     4338.99    500.72 o 
  -6  -6  10      444.05      673.14    141.66 o 
  -5  -6  10       29.64      -61.06    151.88 o 
  -4  -6  10     1315.11     1271.86    159.57 o 
  -3  -6  10     5654.71     5727.45    159.76 o 
  -2  -6  10     8223.76     7960.10    201.08 o 
  -1  -6  10     5168.94     5353.43    182.09 o 
   0  -6  10     2952.94     3107.02    142.68 o 
   1  -6  10     6480.42     6208.71    200.33 o 
   2  -6  10     4705.44     4799.48    175.48 o 
   3  -6  10      124.27       35.64     68.38 o 
   4  -6  10       50.36      -44.52     64.70 o 
   5  -6  10       19.19      -60.48     67.83 o 
   6  -6  10     2004.76     2324.57    198.25 o 
   7  -6  10     4473.14     5012.87    433.23 o 
   8  -6  10     1308.86     1644.16    195.18 o 
   9  -6  10     2908.49     3436.65    318.12 o 
 -12  -5  10     4112.98     4823.74    457.84 o 
 -11  -5  10     3561.62     3891.86    495.86 o 
 -10  -5  10     1553.28     2029.59    240.86 o 
  -9  -5  10     4039.59     4341.40    307.30 o 
  -8  -5  10      919.63      944.98    167.47 o 
  -7  -5  10     1318.42     1547.00    191.56 o 
  -6  -5  10     2358.04     2519.87    216.66 o 
  -5  -5  10     3095.23     3077.66    225.80 o 
  -4  -5  10     6659.88     6880.56    646.98 o 
  -3  -5  10     9700.40     9678.83    276.75 o 
  -2  -5  10      906.27     1013.48     87.67 o 
  -1  -5  10     4307.71     4242.83    155.94 o 
   0  -5  10     8653.63     8709.10    235.75 o 
   1  -5  10     1171.68     1112.05    108.25 o 
   2  -5  10      488.03      509.95     73.54 o 
   3  -5  10       50.95      -38.16     58.25 o 
   4  -5  10      933.83      910.18    122.57 o 
   5  -5  10     1902.88     1875.85    195.34 o 
   6  -5  10     2370.80     2684.04    269.36 o 
   7  -5  10       73.42       48.16     86.12 o 
   8  -5  10       22.65       20.69    116.71 o 
   9  -5  10       93.50      227.01    108.80 o 
  10  -5  10      847.22      822.38    164.20 o 
 -12  -4  10      518.61      728.49    187.81 o 
 -11  -4  10      358.15      287.85    144.43 o 
 -10  -4  10        1.04       89.01    114.86 o 
  -9  -4  10      121.46      112.75    107.94 o 
  -8  -4  10     3769.78     3600.08    270.21 o 
  -7  -4  10     2797.96     2742.21    232.76 o 
  -6  -4  10      231.99      178.63    228.16 o 
  -5  -4  10      177.78      263.20     99.50 o 
  -4  -4  10     5781.30     6100.27    289.49 o 
  -3  -4  10     2051.74     1954.38    143.46 o 
  -2  -4  10        0.89      -21.63     37.60 o 
  -1  -4  10      654.44      719.62    100.87 o 
   0  -4  10     1159.49     1157.90     80.46 o 
   1  -4  10     6911.00     6764.84    175.99 o 
   2  -4  10    17772.39    18275.03    377.48 o 
   3  -4  10     1282.72     1670.19     92.97 o 
   4  -4  10     2468.25     2320.81    185.67 o 
   5  -4  10     2993.10     2708.36    323.81 o 
   6  -4  10       83.95       31.05     68.42 o 
   7  -4  10      361.68      480.26    117.88 o 
   8  -4  10      591.98      678.13    129.15 o 
   9  -4  10      582.35      499.95    180.11 o 
  10  -4  10     3700.46     3980.60    591.03 o 
 -12  -3  10       14.55      -31.78    173.84 o 
 -11  -3  10      110.22        8.12    119.30 o 
 -10  -3  10     1044.52     1049.81    202.22 o 
  -9  -3  10     2547.50     2677.78    251.46 o 
  -8  -3  10     9038.22     8155.51    384.48 o 
  -7  -3  10    10090.50    10152.00    498.29 o 
  -6  -3  10     5636.53     5568.45    293.18 o 
  -5  -3  10     2505.72     2551.97    473.98 o 
  -4  -3  10     1348.14     1459.65    157.78 o 
  -3  -3  10     1817.05     1743.36    176.11 o 
  -2  -3  10     2168.32     1925.19     87.24 o 
  -1  -3  10     1712.38     1650.22     87.16 o 
   0  -3  10     6523.86     6566.37    167.88 o 
   1  -3  10     7663.01     7066.36    203.72 o 
   2  -3  10     1496.39     1461.47    121.02 o 
   3  -3  10      410.57      520.01     61.78 o 
   4  -3  10        4.65      -53.29     35.53 o 
   5  -3  10        1.87      -44.58     57.60 o 
   6  -3  10      626.29      644.34    108.71 o 
   7  -3  10     1836.10     1981.12    174.06 o 
   8  -3  10        8.41      -70.27     65.12 o 
   9  -3  10     2228.36     2239.41    349.62 o 
  10  -3  10     1029.83     1122.18    172.38 o 
  11  -3  10      467.47      586.09    180.07 o 
 -12  -2  10      454.96      516.66    244.14 o 
 -11  -2  10      147.68      120.68    186.91 o 
 -10  -2  10       44.29       -3.11    161.25 o 
  -9  -2  10      159.67      274.35    174.80 o 
  -8  -2  10       31.49      -79.24     82.21 o 
  -7  -2  10      137.16      235.97    113.32 o 
  -6  -2  10       38.25      158.52     95.59 o 
  -5  -2  10      137.61      141.45     87.03 o 
  -4  -2  10     1303.73     1452.32    130.14 o 
  -3  -2  10     6503.05     6572.69    238.42 o 
  -2  -2  10     2233.04     2089.39    167.76 o 
  -1  -2  10     1133.96     1075.11     69.49 o 
   0  -2  10     4716.40     4471.38    195.63 o 
   1  -2  10       66.11       68.52     38.09 o 
   2  -2  10       47.68       38.40     32.84 o 
   3  -2  10      584.56      556.97     62.96 o 
   4  -2  10        9.62       -6.62     40.08 o 
   5  -2  10     7805.54     7295.32    238.31 o 
   6  -2  10     4376.27     4331.40    251.48 o 
   7  -2  10     2351.47     2291.80    207.83 o 
   8  -2  10     1602.87     1821.29    173.29 o 
   9  -2  10      865.98     1213.45    158.18 o 
  10  -2  10      169.12      206.95    110.19 o 
  11  -2  10     1804.62     1424.02    239.64 o 
 -11  -1  10     1420.18     1640.14    353.90 o 
 -10  -1  10      371.43      468.92    213.54 o 
  -9  -1  10      138.24      132.79    156.70 o 
  -8  -1  10     1931.06     2846.35    349.28 o 
  -7  -1  10     6650.48     6198.92    458.16 o 
  -6  -1  10     1235.88     1677.26    183.75 o 
  -5  -1  10     2968.86     3345.88    304.32 o 
  -4  -1  10     5329.68     5385.36    241.96 o 
  -3  -1  10     8249.91     8164.61    269.34 o 
  -2  -1  10      771.76      857.60    129.94 o 
  -1  -1  10       23.27        6.29     28.65 o 
   0  -1  10      336.97      406.48     50.89 o 
   1  -1  10    12670.69    13165.57    258.13 o 
   2  -1  10    10700.64    10323.41    248.43 o 
   3  -1  10      976.27      893.80     77.76 o 
   4  -1  10     7278.86     6796.28    236.48 o 
   5  -1  10     3560.10     3546.91    135.44 o 
   6  -1  10     3060.93     3646.02    235.63 o 
   7  -1  10      257.56      271.42    134.23 o 
   8  -1  10      613.38      671.43    136.36 o 
   9  -1  10       67.08       50.69     93.47 o 
  10  -1  10     2090.73     2479.17    524.16 o 
  11  -1  10     1420.96     1986.81    451.74 o 
 -11   0  10      225.18      -73.81    164.52 o 
 -10   0  10       91.00       49.98    164.44 o 
  -9   0  10       22.39      118.05    169.30 o 
  -8   0  10        8.39      124.82    150.65 o 
  -7   0  10      452.65      555.96    197.91 o 
  -6   0  10      756.88      682.45    209.79 o 
  -5   0  10       39.01       20.39     63.24 o 
  -4   0  10       58.44       14.99     63.11 o 
  -3   0  10     3241.20     3182.70    310.70 o 
  -2   0  10     7180.61     7408.04    247.29 o 
  -1   0  10        2.67       -9.65     26.00 o 
   0   0  10        2.81        3.59     38.64 o 
   1   0  10      191.71       86.85     53.23 o 
   2   0  10     2988.65     3162.80    125.69 o 
   3   0  10      657.56      812.01     75.50 o 
   4   0  10      977.60     1093.73     97.64 o 
   5   0  10       28.42       51.12     43.93 o 
   6   0  10     1294.96     1225.67     92.12 o 
   7   0  10      426.22      673.67    124.23 o 
   8   0  10     2578.89     2487.42    331.38 o 
   9   0  10      964.53      959.01    189.42 o 
  10   0  10     1724.16     1288.85    229.68 o 
  11   0  10       27.60      392.00    193.93 o 
  12   0  10        4.86       91.42    174.48 o 
 -10   1  10     2035.45     2044.97    336.92 o 
  -9   1  10     4283.02     3172.59    366.41 o 
  -8   1  10     1347.76     1682.94    295.40 o 
  -7   1  10       49.12      -83.06    128.09 o 
  -6   1  10       74.65      -37.44     84.75 o 
  -5   1  10      295.63      248.85    110.48 o 
  -4   1  10     5537.06     4851.14    242.71 o 
  -3   1  10    18951.43    17492.69    441.85 o 
  -2   1  10    20290.63    19799.04    472.39 o 
  -1   1  10    11288.89    11720.01    246.64 o 
   0   1  10    10499.36    10268.95    208.96 o 
   1   1  10     3164.44     3231.34    106.46 o 
   2   1  10     3665.32     4050.75    142.05 o 
   3   1  10     3771.11     4077.93    143.46 o 
   4   1  10       63.41       79.59     44.48 o 
   5   1  10     7917.36     7364.06    204.13 o 
   6   1  10    13011.12    12812.66    295.24 o 
   7   1  10     5374.71     5596.97    217.22 o 
   8   1  10     1431.61     1406.94    166.06 o 
   9   1  10     1161.34     1290.97    169.39 o 
  10   1  10      931.53     1007.43    171.68 o 
  11   1  10       93.84       25.75    135.10 o 
 -10   2  10      650.65     1018.98    266.14 o 
  -9   2  10       21.42      -32.20    145.86 o 
  -8   2  10      379.38      575.57    206.28 o 
  -7   2  10      210.38      140.44    155.51 o 
  -6   2  10      522.15      387.00    257.06 o 
  -5   2  10       51.40      214.59    104.19 o 
  -4   2  10        0.09       60.70     85.49 o 
  -3   2  10      352.62      454.47     87.31 o 
  -2   2  10        0.21       67.05     55.41 o 
  -1   2  10        0.04      -31.39     32.05 o 
   0   2  10       57.43       28.45     36.38 o 
   1   2  10      731.90      786.09     61.24 o 
   2   2  10    10465.36    10722.98    221.97 o 
   3   2  10     1945.42     1934.51    103.29 o 
   4   2  10     2229.03     2198.47    131.16 o 
   5   2  10      349.18      465.70     66.26 o 
   6   2  10     3316.18     3233.19    134.86 o 
   7   2  10      527.22      538.59     89.37 o 
   8   2  10     1018.73     1148.51    286.83 o 
   9   2  10      610.77      643.63    129.84 o 
  10   2  10      164.84      163.02    104.70 o 
  11   2  10     1761.92     1879.82    304.24 o 
 -11   3  10      131.84       96.37    176.39 o 
  -9   3  10     1327.44     1117.26    258.49 o 
  -8   3  10     3567.53     3496.92    369.05 o 
  -7   3  10     4043.38     3422.01    839.36 o 
  -6   3  10     5968.38     5788.96    358.76 o 
  -5   3  10    12612.53    12425.47    462.15 o 
  -4   3  10     2928.78     2854.94    216.99 o 
  -3   3  10     2948.41     3071.17    136.52 o 
  -2   3  10     5050.34     5065.40    167.55 o 
  -1   3  10      416.18      358.42     54.52 o 
   0   3  10    14521.18    14475.60    303.83 o 
   1   3  10    17191.59    17333.28    348.32 o 
   2   3  10    11004.01    11420.53    232.21 o 
   3   3  10     9522.55     9126.56    202.11 o 
   4   3  10    13176.41    12190.44    283.26 o 
   5   3  10     5634.50     5813.20    184.01 o 
   6   3  10     2519.27     2853.59    301.71 o 
   7   3  10     1834.79     1955.20    166.10 o 
   8   3  10     3336.91     3553.76    387.94 o 
   9   3  10     3255.44     2980.02    304.16 o 
  10   3  10     2046.43     2260.90    293.64 o 
 -10   4  10     1349.35     1251.25    317.79 o 
  -8   4  10      680.02      488.77    184.76 o 
  -7   4  10     1293.38     1369.76    179.68 o 
  -6   4  10     2691.97     2471.51    216.34 o 
  -5   4  10      124.56      179.88    102.49 o 
  -4   4  10      167.53      176.45     98.55 o 
  -3   4  10       92.34      135.50     46.72 o 
  -2   4  10     1745.58     1928.45     95.65 o 
  -1   4  10      551.21      597.25     56.96 o 
   0   4  10      432.47      484.43     53.04 o 
   1   4  10      487.02      440.44     78.03 o 
   2   4  10      553.25      523.13    103.93 o 
   3   4  10      252.32      187.19     43.10 o 
   4   4  10       25.88       59.47     36.67 o 
   5   4  10     1062.65     1097.59     78.43 o 
   6   4  10     2336.87     2511.70    122.95 o 
   7   4  10     1105.57     1008.92     93.44 o 
   8   4  10      469.62      500.76     79.76 o 
   9   4  10      237.73      251.72     73.32 o 
  10   4  10      797.09      673.21    237.53 o 
  11   4  10       24.97       95.09    168.50 o 
  12   4  10      521.09      124.82    205.41 o 
 -10   5  10     1244.56     1240.01    322.58 o 
  -9   5  10     1443.11     1566.17    341.39 o 
  -8   5  10      223.35      398.70    183.33 o 
  -7   5  10      706.05      982.28    308.83 o 
  -6   5  10     1935.18     1943.53    311.34 o 
  -5   5  10     4779.42     4596.18    271.88 o 
  -4   5  10     7182.94     7089.05    332.14 o 
  -3   5  10     2930.92     2796.95    125.14 o 
  -2   5  10     3265.13     3183.09    189.93 o 
  -1   5  10     5657.78     5582.62    172.51 o 
   0   5  10     2951.45     2861.37    196.79 o 
   1   5  10      898.81      948.92     85.34 o 
   2   5  10     4083.27     4099.65    145.68 o 
   3   5  10     7695.28     7691.62    183.01 o 
   4   5  10    10230.84     9502.80    210.60 o 
   5   5  10    15643.63    15351.33    295.93 o 
   6   5  10     4461.83     4557.51    175.87 o 
   7   5  10     1356.73     1326.43     99.40 o 
   8   5  10       69.86      -47.00     76.83 o 
   9   5  10        2.71      -57.71     83.11 o 
  10   5  10      984.63     1503.92    314.76 o 
  11   5  10     2812.24     2936.58    425.72 o 
  12   5  10      483.46      413.04    242.15 o 
  -9   6  10        0.40      138.05    177.27 o 
  -7   6  10     1749.98     1623.30    190.73 o 
  -6   6  10     2019.29     2831.66    690.50 o 
  -5   6  10     2481.65     3127.68    234.96 o 
  -4   6  10     1289.54     1355.56    161.27 o 
  -3   6  10     1401.06     1491.22    107.24 o 
  -2   6  10      824.47      877.65    123.62 o 
  -1   6  10     1292.32     1522.50    102.55 o 
   0   6  10      373.89      378.73     56.46 o 
   1   6  10      406.56      391.38     53.90 o 
   2   6  10       51.32       40.02     41.00 o 
   3   6  10     2186.99     2410.32    119.28 o 
   4   6  10       14.39        9.15     43.28 o 
   5   6  10      279.94      280.71     50.86 o 
   6   6  10      200.44      240.76     51.05 o 
   7   6  10      416.61      490.51    129.77 o 
   8   6  10      691.13      739.08    149.83 o 
   9   6  10       22.42      -38.76     84.86 o 
  10   6  10      140.07      172.77    115.09 o 
  11   6  10        5.53      156.62    172.01 o 
  12   6  10        0.98       66.00    187.63 o 
  -9   7  10     1809.95     2395.76    433.45 o 
  -8   7  10     2619.75     3385.41    473.94 o 
  -6   7  10     2046.72     2319.56    328.20 o 
  -5   7  10       78.18       16.54    167.54 o 
  -4   7  10     2298.39     2792.13    148.83 o 
  -3   7  10     9787.10     9813.18    267.31 o 
  -2   7  10     3840.64     3786.27    160.15 o 
  -1   7  10     2974.09     3087.62    181.66 o 
   0   7  10    12364.36    12116.11    297.10 o 
   1   7  10     5446.41     5460.47    256.11 o 
   2   7  10     1354.37     1493.11     92.38 o 
   3   7  10      370.48      474.37     61.65 o 
   4   7  10      121.95      108.38     48.76 o 
   5   7  10      183.94      150.58     52.44 o 
   6   7  10     2476.07     2350.38    170.97 o 
   7   7  10     2162.06     2378.07    219.46 o 
   8   7  10     2508.97     2977.13    252.77 o 
   9   7  10     4887.88     5425.32    460.71 o 
  10   7  10     3097.10     3430.93    858.77 o 
  11   7  10       30.92       46.95    112.00 o 
  12   7  10       52.69      -33.48    192.65 o 
  -8   8  10      916.30      967.41    304.00 o 
  -7   8  10        7.30       -0.80    163.96 o 
  -6   8  10     1468.38     1743.55    375.78 o 
  -5   8  10      881.98     1080.82    164.45 o 
  -4   8  10      428.75      424.85     82.50 o 
  -3   8  10     2952.10     3012.52    156.39 o 
  -2   8  10      567.91      773.20     94.52 o 
  -1   8  10       77.22       17.21     56.85 o 
   0   8  10      423.42      467.19     81.18 o 
   1   8  10      394.00      432.47     65.05 o 
   2   8  10       20.98      -60.06     40.04 o 
   3   8  10        9.59       30.56     40.31 o 
   4   8  10     1378.79     1191.04    112.15 o 
   5   8  10     1636.09     1533.63    160.81 o 
   6   8  10     4515.67     4630.75    224.14 o 
   7   8  10      694.73     1012.28    170.27 o 
   8   8  10       23.36      -69.44     79.99 o 
   9   8  10       22.43       96.55    121.08 o 
  10   8  10      514.76      428.24    408.50 o 
  11   8  10      146.92      122.73    131.12 o 
  12   8  10       42.84     -113.10    184.12 o 
  -8   9  10     2146.88     2668.68    455.61 o 
  -7   9  10      269.23      305.68    205.17 o 
  -6   9  10      217.26      329.27    203.25 o 
  -5   9  10     2687.01     2934.84    321.60 o 
  -4   9  10     3173.43     2553.26    366.95 o 
  -3   9  10      427.69      446.37     83.21 o 
  -2   9  10       36.88       70.03     61.35 o 
  -1   9  10      679.19      821.31    100.18 o 
   0   9  10     1397.98     1394.24    116.09 o 
   1   9  10     8250.03     8715.98    223.32 o 
   2   9  10     4414.27     4876.91    161.06 o 
   3   9  10     3148.37     3407.84    171.67 o 
   4   9  10     6208.85     6222.82    303.46 o 
   5   9  10     1849.38     1869.02    160.40 o 
   6   9  10       43.04        1.03     84.26 o 
   7   9  10       68.94       47.41     91.90 o 
   8   9  10      637.56      397.56    132.01 o 
   9   9  10     5797.47     5812.11    348.53 o 
  10   9  10    12246.12    13836.76    580.56 o 
  11   9  10     1854.94     1910.85    254.97 o 
  12   9  10        6.59       85.85    134.65 o 
  -7  10  10     1580.18     1859.17    376.94 o 
  -6  10  10      555.45      457.12    222.46 o 
  -5  10  10      386.01      319.39    190.26 o 
  -4  10  10      170.20      170.17     67.03 o 
  -3  10  10        8.15       18.79     57.67 o 
  -2  10  10     1609.96     1889.17    139.69 o 
  -1  10  10     1501.60     1627.35    132.51 o 
   0  10  10     7258.68     7118.28    238.63 o 
   1  10  10     4600.43     4922.23    234.93 o 
   2  10  10     3424.10     3573.58    291.40 o 
   3  10  10      518.32      631.25     99.74 o 
   4  10  10     1846.91     1906.54    180.52 o 
   5  10  10     2473.95     2328.24    155.97 o 
   6  10  10        5.95      -80.51     82.46 o 
   7  10  10      275.18      270.41    118.99 o 
   8  10  10        3.42       32.82    103.43 o 
   9  10  10      431.90      583.57    158.41 o 
  10  10  10     1386.26     1319.27    311.02 o 
  11  10  10      888.74      974.76    207.16 o 
  12  10  10       91.07      170.61    174.04 o 
  -6  11  10      376.84       25.83    159.97 o 
  -5  11  10        3.22       23.67    158.70 o 
  -4  11  10      834.05      471.90    156.49 o 
  -3  11  10      672.21      693.86     94.71 o 
  -2  11  10     1016.26     1155.57    107.70 o 
  -1  11  10     5679.73     5377.68    188.84 o 
   0  11  10     1114.53     1186.34    125.01 o 
   1  11  10      139.80      166.46     73.25 o 
   2  11  10     2736.89     2770.61    168.34 o 
   3  11  10       90.06      152.69     72.72 o 
   4  11  10       18.87       23.84     63.92 o 
   5  11  10     4437.07     4146.81    209.00 o 
   6  11  10     1856.73     1898.86    178.49 o 
   7  11  10     5045.72     5202.01    481.31 o 
   8  11  10     3131.67     3349.23    399.69 o 
   9  11  10      306.77      250.93    134.08 o 
  10  11  10     1014.20     1305.81    357.81 o 
  11  11  10     2311.06     2335.82    329.35 o 
  12  11  10      455.73      701.89    192.43 o 
  -6  12  10     2856.03     2358.94    401.49 o 
  -5  12  10     1414.46      950.35    266.54 o 
  -4  12  10     1825.88     1715.68    338.80 o 
  -3  12  10     2532.93     2752.00    158.71 o 
  -2  12  10      795.04      808.98    100.06 o 
  -1  12  10       34.12      173.32     68.06 o 
   0  12  10     1542.12     1653.46    142.98 o 
   1  12  10     1754.47     1830.26    148.26 o 
   2  12  10     3898.84     3297.99    278.88 o 
   3  12  10     2623.04     2610.82    171.93 o 
   4  12  10     2650.59     2378.07    167.60 o 
   5  12  10     2724.76     2818.61    271.89 o 
   6  12  10     2752.51     2461.48    221.53 o 
   7  12  10      253.07      419.82    141.58 o 
   8  12  10      637.34      765.26    277.42 o 
   9  12  10      915.61     1010.83    280.69 o 
  10  12  10      659.76      664.39    186.79 o 
  11  12  10     1208.94     1099.69    426.99 o 
  -5  13  10     1840.05     1657.43    353.10 o 
  -4  13  10        9.77       64.24    153.52 o 
  -3  13  10     3310.82     3519.17    433.97 o 
  -2  13  10     1665.83     1923.25    140.14 o 
  -1  13  10      522.77      476.09    103.05 o 
   0  13  10     1271.26     1459.44    146.09 o 
   1  13  10        4.30      -18.43     67.04 o 
   2  13  10      281.74      239.95     85.98 o 
   3  13  10      629.03      681.77    109.48 o 
   4  13  10     2251.38     2424.10    202.78 o 
   5  13  10     1416.99     1283.98    165.38 o 
   6  13  10     2201.29     2232.79    246.81 o 
   7  13  10      107.19       54.79    108.28 o 
   8  13  10     3589.41     3253.44    306.60 o 
   9  13  10     5432.40     6010.92    661.69 o 
  10  13  10     1491.22     1904.98    659.02 o 
  11  13  10      117.72      260.01    155.86 o 
  -4  14  10      426.12      168.74    182.85 o 
  -3  14  10     2252.59     2078.61    364.26 o 
  -2  14  10     3337.58     3655.38    443.41 o 
  -1  14  10     2937.93     3366.06    204.60 o 
   0  14  10     2338.07     2312.27    231.73 o 
   1  14  10      871.52      939.28    127.01 o 
   2  14  10      821.69      910.12    167.74 o 
   3  14  10      419.16      299.81    110.41 o 
   4  14  10      779.28      928.01    152.11 o 
   5  14  10     3484.35     3605.43    253.93 o 
   6  14  10     4892.48     5340.96    308.30 o 
   7  14  10     5341.19     5274.21    435.71 o 
   8  14  10        6.95        0.53    116.67 o 
   9  14  10       12.22       96.73    132.34 o 
  10  14  10       10.35      -37.27    121.99 o 
  -3  15  10        0.16       82.01    139.56 o 
  -2  15  10       86.68       37.61    136.97 o 
  -1  15  10     1066.38     1127.89    219.42 o 
   0  15  10      124.66       69.02     84.47 o 
   1  15  10       31.61       27.10     80.46 o 
   2  15  10       13.84      -42.61     91.34 o 
   3  15  10     3614.04     3476.15    600.48 o 
   4  15  10     5411.67     5706.62    377.23 o 
   5  15  10     2196.08     2075.00    229.11 o 
   6  15  10        3.82       22.30     91.08 o 
   7  15  10        0.06      144.41    108.09 o 
   8  15  10        0.33       24.55    110.60 o 
   9  15  10      967.41     1178.98    229.66 o 
  10  15  10      637.91      417.20    253.71 o 
  -1  16  10     2573.20     2693.66    303.96 o 
   0  16  10     3766.69     3808.29    275.12 o 
   1  16  10     2449.19     2696.30    241.18 o 
   2  16  10     1761.60     1567.15    359.62 o 
   3  16  10     1923.39     2289.56    227.92 o 
   4  16  10      569.15      746.48    150.73 o 
   5  16  10      370.33      316.43    116.47 o 
   6  16  10      144.22      125.94    108.89 o 
   7  16  10     1291.27      987.73    175.22 o 
   8  16  10      782.18      618.51    158.83 o 
   9  16  10      174.25      155.61    155.04 o 
   1  17  10       93.77      193.04    128.89 o 
   2  17  10       40.82       18.07    110.44 o 
   3  17  10        3.55     -120.84     95.08 o 
   4  17  10       69.69       26.67    108.01 o 
   5  17  10      654.08      523.37    199.95 o 
   6  17  10       27.99      -39.47    108.14 o 
   7  17  10       29.14      -41.71    107.21 o 
  -7 -14  11      218.68      444.37    257.85 o 
  -6 -14  11       87.61     -123.31    173.28 o 
  -5 -14  11       16.32      101.15    187.31 o 
  -4 -14  11     1359.12     1247.18    291.41 o 
  -3 -14  11       71.09       10.27    109.05 o 
  -2 -14  11      478.90      333.34    122.80 o 
  -1 -14  11      198.83      131.42     89.75 o 
   0 -14  11       55.84      111.94    112.10 o 
   1 -14  11      445.15      424.52    141.23 o 
  -8 -13  11       21.83      128.25    214.41 o 
  -7 -13  11      418.59      465.33    238.96 o 
  -6 -13  11     1583.26     2018.27    390.41 o 
  -5 -13  11       15.92      -27.18    158.06 o 
  -4 -13  11       58.62      166.61     97.94 o 
  -3 -13  11     4926.75     5294.67    329.46 o 
  -2 -13  11     3442.94     3548.55    204.65 o 
  -1 -13  11      244.95      385.57    145.59 o 
   0 -13  11      282.29      152.95    103.62 o 
   1 -13  11      184.34       65.69    105.64 o 
   2 -13  11     2798.68     2546.20    319.32 o 
   3 -13  11     1855.05     1854.77    217.30 o 
  -9 -12  11      628.08      393.99    267.50 o 
  -8 -12  11      253.99      435.52    238.09 o 
  -7 -12  11     3592.63     4134.74    518.18 o 
  -6 -12  11      243.27      869.29    276.50 o 
  -5 -12  11       18.58        0.06     83.61 o 
  -4 -12  11      105.49      103.21     87.99 o 
  -3 -12  11      423.01      495.85    116.34 o 
  -2 -12  11      777.72      599.92    105.50 o 
  -1 -12  11      384.97      263.53     91.09 o 
   0 -12  11      141.10      137.38     95.19 o 
   1 -12  11      143.75      119.59    101.38 o 
   2 -12  11       76.89      -64.12     93.50 o 
   3 -12  11       25.55      -52.67     95.06 o 
   4 -12  11      167.69      156.35    116.65 o 
 -10 -11  11      435.27      632.32    271.56 o 
  -9 -11  11      693.11      599.16    284.56 o 
  -8 -11  11     1526.94     1274.52    327.12 o 
  -7 -11  11      690.42      794.99    171.65 o 
  -6 -11  11       74.90      152.41    115.03 o 
  -5 -11  11      889.06      760.92    127.76 o 
  -4 -11  11       26.67      -12.29     76.25 o 
  -3 -11  11     1347.29     1606.95    206.74 o 
  -2 -11  11     9220.11     9417.18    317.12 o 
  -1 -11  11     4259.66     3811.27    308.69 o 
   0 -11  11     1394.91     1394.13    162.46 o 
   1 -11  11     2330.39     1769.58    177.60 o 
   2 -11  11      214.18      343.84    121.87 o 
   3 -11  11        7.80       67.70     98.73 o 
   4 -11  11        8.59      -71.28     88.79 o 
   5 -11  11      246.25      243.19    123.32 o 
 -10 -10  11     1504.98     2048.72    420.62 o 
  -9 -10  11     1503.68     1591.52    359.24 o 
  -8 -10  11     1659.73     1877.19    238.77 o 
  -7 -10  11      196.09      150.42    120.53 o 
  -6 -10  11        0.98      118.11    107.57 o 
  -5 -10  11      118.04      254.91    118.34 o 
  -4 -10  11       17.85        9.96     75.15 o 
  -3 -10  11     2204.78     2207.19    173.69 o 
  -2 -10  11     1458.35     1267.64    122.63 o 
  -1 -10  11     1852.74     1929.91    171.33 o 
   0 -10  11     3076.43     2854.75    375.26 o 
   1 -10  11       62.29      146.43     86.56 o 
   2 -10  11      808.42     1055.24    153.87 o 
   3 -10  11      269.59      290.00    131.82 o 
   4 -10  11       80.21       73.82    101.99 o 
   5 -10  11       13.22      156.16    108.49 o 
   6 -10  11        5.55       34.68    106.03 o 
 -10  -9  11      217.42      473.54    260.88 o 
  -9  -9  11       45.33      -19.68    122.71 o 
  -8  -9  11      917.11      974.69    251.76 o 
  -7  -9  11     1961.09     2034.20    232.12 o 
  -6  -9  11      768.10      613.00    151.00 o 
  -5  -9  11      513.88      651.38    142.00 o 
  -4  -9  11     5405.77     6057.82    467.40 o 
  -3  -9  11     2075.10     2126.01    272.29 o 
  -2  -9  11      609.43      712.79     84.52 o 
  -1  -9  11      115.90      150.39     57.58 o 
   0  -9  11      317.29      344.80     79.76 o 
   1  -9  11     3936.04     4289.23    256.85 o 
   2  -9  11     4548.30     5234.96    268.67 o 
   3  -9  11     2307.27     1700.00    175.22 o 
   4  -9  11     3143.51     2893.48    226.00 o 
   5  -9  11     2388.54     2563.78    224.85 o 
   6  -9  11       74.09      105.25    101.57 o 
   7  -9  11      756.95      897.25    169.73 o 
 -11  -8  11      464.72      241.19    222.38 o 
 -10  -8  11      286.50      655.41    215.69 o 
  -9  -8  11        7.59      -61.53    108.93 o 
  -8  -8  11     2771.51     2903.75    269.70 o 
  -7  -8  11     3518.52     3385.36    273.36 o 
  -6  -8  11       96.64       -2.88     90.88 o 
  -5  -8  11     1573.23     2025.48    207.78 o 
  -4  -8  11     1052.48     1037.89    131.53 o 
  -3  -8  11       68.63       86.62     69.92 o 
  -2  -8  11      336.64      552.15     74.98 o 
  -1  -8  11      109.47       24.22     58.64 o 
   0  -8  11     1094.68     1098.53    124.36 o 
   1  -8  11     1858.46     1861.10    164.70 o 
   2  -8  11      151.85       78.24     73.81 o 
   3  -8  11       44.77       39.14     82.14 o 
   4  -8  11       21.09      -59.82     79.12 o 
   5  -8  11     1218.31     1161.90    165.13 o 
   6  -8  11      234.38      255.74    110.27 o 
   7  -8  11      263.85      324.02    125.25 o 
   8  -8  11      730.76      689.81    158.75 o 
 -11  -7  11       13.10      148.45    144.82 o 
 -10  -7  11       56.70      112.15    127.16 o 
  -9  -7  11     1379.52     1190.04    198.68 o 
  -8  -7  11       86.40      216.51    161.97 o 
  -7  -7  11       99.80      -21.55     93.41 o 
  -6  -7  11      816.89      775.06    152.85 o 
  -5  -7  11       59.21       75.46     93.58 o 
  -4  -7  11     1575.89     1546.86    177.52 o 
  -3  -7  11     3154.94     3131.30    394.27 o 
  -2  -7  11     2782.07     2877.13    147.34 o 
  -1  -7  11     3541.62     3697.64    165.41 o 
   0  -7  11      760.79      947.12    118.95 o 
   1  -7  11      779.08      770.87     94.83 o 
   2  -7  11       39.20      -85.86     62.05 o 
   3  -7  11      315.71      320.26     94.28 o 
   4  -7  11     1957.25     1849.15    174.30 o 
   5  -7  11     1649.20     1822.61    275.30 o 
   6  -7  11     2257.24     2529.72    462.44 o 
   7  -7  11      564.20      846.86    157.76 o 
   8  -7  11      388.41      219.28    125.69 o 
 -11  -6  11     1150.69     1250.29    217.44 o 
 -10  -6  11     1754.28     1644.21    231.62 o 
  -9  -6  11     1596.53     2049.65    660.02 o 
  -8  -6  11       55.74     -118.43     78.96 o 
  -7  -6  11     3553.70     3556.11    274.22 o 
  -6  -6  11     4765.71     5025.03    312.88 o 
  -5  -6  11     3816.39     3893.01    264.64 o 
  -4  -6  11    11945.42    11591.48    604.22 o 
  -3  -6  11     1897.47     1804.00    147.82 o 
  -2  -6  11      903.13     1081.99     99.45 o 
  -1  -6  11        4.74      -11.09     47.60 o 
   0  -6  11       52.38      102.73     60.58 o 
   1  -6  11        3.90       73.92     47.79 o 
   2  -6  11      325.28      383.33     83.71 o 
   3  -6  11      452.62      458.99    154.12 o 
   4  -6  11      490.96      701.61    118.18 o 
   5  -6  11     1251.91     1482.91    161.23 o 
   6  -6  11     1758.80     1544.47    175.31 o 
   7  -6  11      603.64      493.67    199.27 o 
   8  -6  11     1017.45     1090.40    172.66 o 
   9  -6  11      562.36      691.93    159.58 o 
 -11  -5  11       22.25      120.30    140.64 o 
 -10  -5  11      354.22      377.60    143.27 o 
  -9  -5  11      126.63      169.76    115.77 o 
  -8  -5  11     3089.54     2596.83    243.21 o 
  -7  -5  11     6048.18     6551.35    343.41 o 
  -6  -5  11      437.08      573.78    231.27 o 
  -5  -5  11      296.61      343.83    118.88 o 
  -4  -5  11       13.75      -60.76     76.80 o 
  -3  -5  11      166.82      167.94     72.30 o 
  -2  -5  11        1.82       -7.62     45.17 o 
  -1  -5  11        4.10      -22.29     45.11 o 
   0  -5  11      789.51      935.86     92.11 o 
   1  -5  11     3833.72     4049.98    161.73 o 
   2  -5  11     4636.26     4733.12    176.29 o 
   3  -5  11      129.05      152.39     73.69 o 
   4  -5  11      459.15      371.15     97.00 o 
   5  -5  11     1114.59     1417.73    155.77 o 
   6  -5  11     1399.46     1545.26    166.43 o 
   7  -5  11     3681.20     4253.85    263.93 o 
   8  -5  11     2202.14     2598.51    252.47 o 
   9  -5  11     1345.79     1375.38    186.18 o 
 -11  -4  11     1360.40     1740.20    247.90 o 
 -10  -4  11      457.48      318.02    139.06 o 
  -9  -4  11     2556.37     2461.06    247.53 o 
  -8  -4  11     3766.76     3780.08    287.88 o 
  -7  -4  11     4615.33     4609.57    292.09 o 
  -6  -4  11     2594.18     2809.45    234.94 o 
  -5  -4  11      961.08      828.81    146.42 o 
  -4  -4  11      782.75      892.77    268.41 o 
  -3  -4  11     4909.73     4664.64    253.06 o 
  -2  -4  11     4516.12     4080.81    146.78 o 
  -1  -4  11     1622.33     1688.51    127.79 o 
   0  -4  11     4828.13     4913.21    152.96 o 
   1  -4  11     3993.51     4165.45    141.29 o 
   2  -4  11      148.25       94.66     46.05 o 
   3  -4  11     1799.01     2079.40    144.65 o 
   4  -4  11     2539.25     2609.01    275.75 o 
   5  -4  11     2630.26     3076.03    197.66 o 
   6  -4  11     5040.10     4130.30    443.27 o 
   7  -4  11      371.92      157.09     92.16 o 
   8  -4  11        6.87       57.94     88.87 o 
   9  -4  11      293.45      214.00    105.92 o 
  10  -4  11     1386.06     1786.40    362.82 o 
 -11  -3  11      276.92      138.28    137.89 o 
 -10  -3  11       29.09        7.30    106.93 o 
  -9  -3  11        8.77      163.11    114.47 o 
  -8  -3  11     1288.84     1384.03    194.96 o 
  -7  -3  11      386.10      742.30    258.05 o 
  -6  -3  11       12.21      -32.39     80.58 o 
  -5  -3  11     1441.87     1190.90    163.49 o 
  -4  -3  11        2.48       31.11    101.51 o 
  -3  -3  11     1267.82     1211.33    148.39 o 
  -2  -3  11     1119.53     1155.29    101.19 o 
  -1  -3  11     1755.21     1823.70     95.50 o 
   0  -3  11     1383.09     1245.58     83.36 o 
   1  -3  11     1413.41     1452.84     94.81 o 
   2  -3  11     5846.36     5410.19    177.69 o 
   3  -3  11     1568.86     1615.68     95.19 o 
   4  -3  11      421.76      435.13     64.38 o 
   5  -3  11     1579.60     1825.13    212.31 o 
   6  -3  11      506.14      610.91    113.00 o 
   7  -3  11      497.40      520.43    178.63 o 
   8  -3  11       18.22       18.96     79.60 o 
   9  -3  11      162.71      228.65    102.94 o 
  10  -3  11     1190.33     1571.53    235.37 o 
 -11  -2  11       85.65      197.73    144.35 o 
 -10  -2  11      220.56      344.37    143.95 o 
  -9  -2  11      157.49      -10.04    102.86 o 
  -8  -2  11     3415.80     3985.42    292.59 o 
  -7  -2  11     6440.72     6792.39    346.84 o 
  -6  -2  11     2374.39     2148.79    313.61 o 
  -5  -2  11     4398.21     4209.03    815.29 o 
  -4  -2  11      370.43      237.09     80.00 o 
  -3  -2  11      403.67      376.04     84.65 o 
  -2  -2  11     1632.21     1685.69    115.66 o 
  -1  -2  11     1026.16     1053.70     72.70 o 
   0  -2  11     2128.78     2194.35    101.23 o 
   1  -2  11    11115.59    11760.80    249.81 o 
   2  -2  11    12929.27    12478.91    261.59 o 
   3  -2  11      564.99      532.00     65.96 o 
   4  -2  11     1605.58     1593.91    120.12 o 
   5  -2  11      174.35      251.27     82.12 o 
   6  -2  11       40.23      102.31     83.07 o 
   7  -2  11     1085.43     1174.45    143.79 o 
   8  -2  11     1155.80     1169.83    148.31 o 
   9  -2  11     3364.55     3139.40    228.01 o 
  10  -2  11     3631.78     4271.29    609.27 o 
  11  -2  11     1165.01     1217.29    183.79 o 
 -11  -1  11      548.80      324.49    212.98 o 
 -10  -1  11      366.34      604.34    227.64 o 
  -9  -1  11        0.98      -55.87    173.44 o 
  -8  -1  11       47.86      -25.73     94.65 o 
  -7  -1  11      161.61      197.65    110.88 o 
  -6  -1  11       67.84       25.09     85.99 o 
  -5  -1  11       42.03      -36.28     79.59 o 
  -4  -1  11      284.83      361.89     88.90 o 
  -3  -1  11     1491.68     1590.83    134.60 o 
  -2  -1  11      233.98      206.85     77.61 o 
  -1  -1  11        6.26        4.59     31.20 o 
   0  -1  11      257.74      265.44     48.73 o 
   1  -1  11     4182.38     4323.54    135.28 o 
   2  -1  11      759.76      562.84     73.34 o 
   3  -1  11      136.79      155.94     51.76 o 
   4  -1  11     2151.84     2062.57    115.31 o 
   5  -1  11     1451.83     1376.38    100.34 o 
   6  -1  11     1910.55     2003.36    187.66 o 
   7  -1  11     3407.80     3164.26    235.10 o 
   8  -1  11     1443.04     1350.81    267.86 o 
   9  -1  11     2949.58     2863.27    359.60 o 
  10  -1  11        2.11       75.37    101.55 o 
  11  -1  11       11.99       -7.38     96.53 o 
 -11   0  11     1361.25      990.05    283.04 o 
 -10   0  11     2668.50     3023.22    404.67 o 
  -9   0  11     2038.27     2429.32    367.69 o 
  -8   0  11      295.08      377.10    195.68 o 
  -7   0  11     1649.84     1251.88    264.31 o 
  -6   0  11     4616.58     4676.46    287.72 o 
  -5   0  11      746.20      662.29    111.58 o 
  -4   0  11     7673.99     7456.07    273.58 o 
  -3   0  11    13010.17    12254.77    510.52 o 
  -2   0  11     6999.35     7033.65    271.99 o 
  -1   0  11     4342.72     4235.54    123.21 o 
   0   0  11     3201.65     3057.50    141.53 o 
   1   0  11       44.81      -44.34     36.00 o 
   2   0  11    10485.46    10133.78    254.59 o 
   3   0  11    12896.16    12749.53    295.94 o 
   4   0  11     1151.31     1387.40     98.44 o 
   5   0  11     8288.96     7764.32    217.86 o 
   6   0  11     3264.19     3218.02    191.13 o 
   7   0  11        1.91      -73.80     65.00 o 
   8   0  11       34.75       77.34     86.68 o 
   9   0  11       25.30       41.02     90.40 o 
  10   0  11     2645.92     2403.06    256.86 o 
  11   0  11     3993.29     3126.77    280.13 o 
 -10   1  11       26.46       78.43    168.74 o 
  -9   1  11       10.43      -28.54    157.50 o 
  -8   1  11      601.77      570.70    214.01 o 
  -7   1  11     1112.50     1127.30    253.71 o 
  -6   1  11       14.75      104.57     96.01 o 
  -5   1  11      996.40     1008.51    128.36 o 
  -4   1  11      985.36     1093.96    125.61 o 
  -3   1  11      788.52      911.60    113.77 o 
  -2   1  11       37.51      -25.49     56.48 o 
  -1   1  11      776.92      911.09     61.22 o 
   0   1  11      464.53      403.44     50.65 o 
   1   1  11     1226.71     1327.30     77.93 o 
   2   1  11       11.63      -24.05     40.18 o 
   3   1  11     3319.57     3403.59    145.26 o 
   4   1  11     1756.81     1702.92    146.47 o 
   5   1  11     1025.50     1102.84     92.85 o 
   6   1  11       53.36       -1.37     46.72 o 
   7   1  11      367.03      350.73    101.85 o 
   8   1  11     2001.47     2047.00    220.03 o 
   9   1  11     1957.53     1764.37    190.33 o 
  10   1  11     2091.00     2270.72    351.51 o 
  11   1  11       22.44      116.11    118.65 o 
 -10   2  11     1285.22     1107.53    285.19 o 
  -9   2  11     3080.75     2998.83    374.62 o 
  -8   2  11     1728.45     2479.22    345.61 o 
  -7   2  11     1058.08     1475.54    277.46 o 
  -6   2  11     2951.05     2981.23    245.18 o 
  -5   2  11     8684.42     7207.56    348.34 o 
  -4   2  11     1187.87     1059.93    126.04 o 
  -3   2  11     7018.79     6901.21    261.11 o 
  -2   2  11    10536.88    10425.82    409.04 o 
  -1   2  11     6843.32     6720.56    177.58 o 
   0   2  11    28774.72    28592.68    517.32 o 
   1   2  11     8347.89     7872.46    185.25 o 
   2   2  11      505.65      434.06     56.00 o 
   3   2  11     2837.01     3011.70    116.95 o 
   4   2  11       88.45       55.37     47.57 o 
   5   2  11     4908.88     5060.38    171.16 o 
   6   2  11     8416.16     8235.45    229.10 o 
   7   2  11     2163.19     1807.84    115.09 o 
   8   2  11     1682.12     1824.62    174.62 o 
   9   2  11     4978.86     5179.50    280.85 o 
  10   2  11     1681.35     1668.53    190.84 o 
  -9   3  11      818.85      551.73    213.46 o 
  -8   3  11      144.97      443.65    203.33 o 
  -7   3  11        1.82       55.49     93.05 o 
  -6   3  11      967.78      549.03    133.02 o 
  -5   3  11      115.23      256.32    112.32 o 
  -4   3  11     1477.52     1621.80    182.48 o 
  -3   3  11      603.71      664.69    106.93 o 
  -2   3  11       16.50       -3.74     39.15 o 
  -1   3  11      193.69      113.83     56.49 o 
   0   3  11        7.78       -3.65     40.33 o 
   1   3  11      568.86      840.34     76.98 o 
   2   3  11     1121.97     1080.63     75.86 o 
   3   3  11      790.68      831.09     70.70 o 
   4   3  11     1118.49     1166.40     86.43 o 
   5   3  11       11.17      -12.49     36.98 o 
   6   3  11       21.90      -26.87     41.02 o 
   7   3  11      808.54      925.44    107.27 o 
   8   3  11       16.30       33.47     53.66 o 
   9   3  11     2070.45     2258.03    281.21 o 
  12   3  11     1420.04     1399.26    339.08 o 
  -8   4  11     1394.54     2186.77    328.47 o 
  -7   4  11      547.57      840.68    197.59 o 
  -6   4  11     2433.95     2342.51    222.42 o 
  -5   4  11     5955.72     6458.45    460.31 o 
  -4   4  11    13228.91    13447.90    495.03 o 
  -3   4  11      579.68      780.91    143.97 o 
  -2   4  11      806.74      824.66     88.43 o 
  -1   4  11        2.94       16.34     37.71 o 
   0   4  11       70.89      111.63     48.17 o 
   1   4  11     5167.83     5384.62    186.47 o 
   2   4  11     2410.21     2477.37    119.92 o 
   3   4  11     4964.19     4995.68    167.76 o 
   4   4  11    12816.36    12490.90    260.00 o 
   5   4  11     5869.23     5929.02    177.57 o 
   6   4  11      191.73      202.05     53.69 o 
   7   4  11     3323.45     3483.51    172.17 o 
   8   4  11     5855.98     6032.69    207.11 o 
   9   4  11     5997.80     6481.35    386.06 o 
  10   4  11     7469.77     7923.63    602.35 o 
  11   4  11      818.28      934.89    297.79 o 
  12   4  11       35.98      -80.11    166.19 o 
 -10   5  11     2104.18     1317.48    329.91 o 
  -8   5  11      217.00      172.09    170.57 o 
  -7   5  11      713.12      550.01    140.90 o 
  -6   5  11      785.45     1072.80    171.89 o 
  -5   5  11      611.64      706.42    150.14 o 
  -4   5  11       45.26      -26.46     87.12 o 
  -3   5  11      111.18       89.73     92.78 o 
  -2   5  11     2893.19     2738.28    112.60 o 
  -1   5  11     1815.19     1939.01    108.84 o 
   0   5  11     1965.47     2019.16     98.13 o 
   1   5  11     1766.48     2006.42    140.97 o 
   2   5  11      300.35      130.33     71.28 o 
   3   5  11     1369.10     1509.42    102.79 o 
   4   5  11     2567.42     2467.48    110.04 o 
   5   5  11     2529.39     2383.48    115.97 o 
   6   5  11      390.05      415.82     62.18 o 
   7   5  11       12.78       -6.53     43.85 o 
   8   5  11      400.67      207.84    177.23 o 
   9   5  11      370.93      347.14    129.31 o 
  10   5  11     1111.95     1476.82    311.66 o 
  11   5  11       89.25      198.87    204.05 o 
  12   5  11        7.22      -63.69    170.02 o 
  -9   6  11     2076.89     2563.07    445.09 o 
  -7   6  11      387.76      471.30    132.73 o 
  -6   6  11       22.68       38.48     95.70 o 
  -5   6  11     1124.47     1078.62    168.19 o 
  -4   6  11     3408.45     3788.09    262.45 o 
  -3   6  11     4632.25     4398.95    271.31 o 
  -2   6  11      189.38      290.28     67.68 o 
  -1   6  11     2783.81     2630.92    156.47 o 
   0   6  11     7426.27     7185.74    187.41 o 
   1   6  11        3.14       12.84     35.85 o 
   2   6  11     1364.58     1420.54    102.42 o 
   3   6  11     3350.33     3289.63    141.99 o 
   4   6  11    12205.29    12297.98    295.52 o 
   5   6  11    18956.57    19044.19    353.51 o 
   6   6  11     3029.56     3356.98    136.55 o 
   7   6  11      132.93      219.12     78.92 o 
   8   6  11        0.97      -85.63     78.04 o 
   9   6  11       10.28      -74.27     90.44 o 
  10   6  11      968.20     1261.83    204.00 o 
  11   6  11     1752.92     2405.49    404.67 o 
  12   6  11     1145.23     1477.69    356.85 o 
  -9   7  11      131.84      414.80    223.82 o 
  -8   7  11      112.50      -53.56    152.48 o 
  -6   7  11     5489.20     4967.58    308.74 o 
  -5   7  11     4895.95     5035.87    350.51 o 
  -4   7  11     4580.31     4605.74    283.71 o 
  -3   7  11     2291.19     2434.20    220.48 o 
  -2   7  11      684.31      705.12     91.31 o 
  -1   7  11     4080.38     4274.83    168.69 o 
   0   7  11     2816.90     2849.91    145.56 o 
   1   7  11     1935.97     1973.36    107.79 o 
   2   7  11      417.82      405.42     66.89 o 
   3   7  11     3202.05     3518.86    149.91 o 
   4   7  11       74.82      100.01     53.31 o 
   5   7  11      662.90      617.23     78.52 o 
   6   7  11      270.15      238.92     83.20 o 
   7   7  11       88.50      143.28     99.54 o 
   8   7  11      536.20      556.99    141.85 o 
   9   7  11      201.74      268.76    125.39 o 
  10   7  11        4.89      -56.57     93.92 o 
  11   7  11      135.20      251.48    209.79 o 
  12   7  11      235.29     -102.66    177.67 o 
  -8   8  11     2016.71     2363.48    426.12 o 
  -7   8  11      947.80     1327.77    339.23 o 
  -6   8  11     2473.13     2213.98    227.92 o 
  -5   8  11     2942.61     3492.83    269.98 o 
  -4   8  11     1405.94     1558.19    191.66 o 
  -3   8  11     2206.55     1982.69    158.15 o 
  -2   8  11      259.19      263.18     72.14 o 
  -1   8  11     1803.94     1802.25    125.98 o 
   0   8  11    10782.44    10920.53    292.89 o 
   1   8  11     6411.45     6637.04    189.32 o 
   2   8  11      127.77      200.08     56.78 o 
   3   8  11       76.53       69.16     49.25 o 
   4   8  11      633.24      618.93    158.79 o 
   5   8  11     3724.91     3574.37    253.95 o 
   6   8  11     5575.36     5429.02    339.00 o 
   7   8  11     2707.33     2895.64    248.70 o 
   8   8  11     2819.19     2610.66    350.63 o 
   9   8  11    10689.27    11166.49    494.68 o 
  10   8  11     3062.95     3675.59    961.11 o 
  11   8  11     1446.63     1518.51    232.78 o 
  12   8  11       32.46     -195.60    177.91 o 
  -7   9  11       64.57      277.86    190.58 o
[truncated: 179,102 more chars]
